# Supplementary material for: 3-[1-(3-Hydroxy­benz­yl)-1H-benz­imid­azol-2-yl]phenol
Source: Acta Crystallogr Sect E Struct Rep Online. 2009 May 23;65(Pt 6):o1374–5. doi: 10.1107/S1600536809018698 (PMC2969736; doi:10.1107/S1600536809018698)
Supplement: Supplementary file 2 [file e-65-o1374-Isup2.hkl]

#
# h,k,l, Fc-squared, Fo-squared, sigma(Fo-squared) and status flag
#
data_I
_shelx_title ' tahir75_0m in P2(1)/n (100K)'
_shelx_refln_list_code          4
_shelx_F_calc_maximum      194.93
_exptl_crystal_F_000       664.00
_reflns_d_resolution_high  0.6046
 
loop_
 _symmetry_equiv_pos_as_xyz
 'x, y, z'
 '-x+1/2, y+1/2, -z+1/2'
 '-x, -y, -z'
 'x-1/2, -y-1/2, z-1/2'
 
_cell_length_a    10.5128
_cell_length_b    12.1096
_cell_length_c    12.5235
_cell_angle_alpha  90.000
_cell_angle_beta   96.948
_cell_angle_gamma  90.000
 
_shelx_F_squared_multiplier     1.000
 
loop_
 _refln_index_h
 _refln_index_k
 _refln_index_l
 _refln_F_squared_calc
 _refln_F_squared_meas
 _refln_F_squared_sigma
 _refln_observed_status
   2   0   0       20.16       29.20      1.60 o
   4   0   0      284.50      300.17      6.32 o
   6   0   0      179.12      175.66      5.36 o
   8   0   0        1.68        2.64      1.27 o
  10   0   0     1010.27      874.67     21.09 o
  12   0   0      115.72      121.71      7.27 o
  14   0   0      123.89      114.76     15.63 o
  16   0   0       24.87       28.19     10.36 o
   1   1   0     1650.46     1553.21     75.96 o
   2   1   0    16610.97    16153.21    184.31 o
   3   1   0     1279.31     1262.07     14.56 o
   4   1   0     1609.63     1757.49     16.24 o
   5   1   0     2450.12     2772.43     24.99 o
   6   1   0      262.51      264.13      5.16 o
   7   1   0       73.77       64.21      2.08 o
   8   1   0      409.33      371.78      5.84 o
   9   1   0      457.66      380.58     10.03 o
  10   1   0       33.76       26.06      2.11 o
  11   1   0        1.94        1.99      1.36 o
  12   1   0       40.87       46.33      3.58 o
  13   1   0       22.93       29.53      5.51 o
  14   1   0       86.68      110.92      7.30 o
  15   1   0       16.27       20.75      7.98 o
  16   1   0        6.21        2.70      5.49 o
  17   1   0      240.12      187.16     16.04 o
   0   2   0     1500.52     1467.22     27.55 o
   1   2   0      128.02      114.11      2.49 o
   2   2   0     2718.78     2788.81     30.26 o
   3   2   0     2598.13     2621.82     26.45 o
   4   2   0       72.99       84.25      2.02 o
   5   2   0     2912.44     3256.10     30.49 o
   6   2   0      405.09      400.93      4.94 o
   7   2   0      844.18      872.30     10.30 o
   8   2   0       15.60       17.27      1.68 o
   9   2   0      154.55      132.56      4.63 o
  10   2   0       16.87       16.19      2.27 o
  11   2   0      178.29      148.45      8.53 o
  12   2   0        0.66        2.60      2.17 o
  13   2   0       55.15       53.75      5.29 o
  14   2   0       57.38       63.89      7.65 o
  15   2   0        9.55       13.87      3.94 o
  16   2   0      194.11      187.22     15.25 o
  17   2   0        8.35        5.47      6.37 o
   1   3   0      815.80      770.36     13.02 o
   2   3   0     2827.15     2926.65     35.25 o
   3   3   0     2400.31     2501.81     25.93 o
   4   3   0        3.39        0.93      0.52 o
   5   3   0      149.75      173.90      2.71 o
   6   3   0     1570.80     1624.91     14.72 o
   7   3   0      269.42      344.77      5.42 o
   8   3   0      168.82      204.38      5.22 o
   9   3   0       55.98       67.78      2.58 o
  10   3   0      303.21      280.55      6.62 o
  11   3   0       22.42       22.00      3.29 o
  12   3   0       34.14       36.44      4.19 o
  13   3   0       98.58       96.06      6.69 o
  14   3   0      102.42      105.97      7.46 o
  15   3   0       17.41       10.55      3.56 o
  16   3   0       43.92       39.72      9.19 o
  17   3   0       48.41       81.45     16.95 o
   0   4   0     2083.35     2023.75     31.37 o
   1   4   0      599.84      624.84      9.74 o
   2   4   0       92.66       90.31      3.31 o
   3   4   0      469.47      489.34      6.44 o
   4   4   0      342.49      359.81      5.49 o
   5   4   0     2114.89     2268.10     20.42 o
   6   4   0      234.32      250.13      3.64 o
   7   4   0       18.51       30.31      1.38 o
   8   4   0     1563.19     1545.02     16.23 o
   9   4   0       87.49       88.40      3.39 o
  10   4   0       68.08       66.41      4.78 o
  11   4   0      769.33      800.94     18.23 o
  12   4   0      183.28      204.96      8.62 o
  13   4   0       43.84       49.60      6.11 o
  14   4   0        9.82        6.98      2.98 o
  15   4   0       40.34       47.38      9.74 o
  16   4   0       48.34       41.84      6.84 o
   1   5   0       27.86       30.71      1.25 o
   2   5   0     1028.55     1096.97     13.13 o
   3   5   0      181.63      199.53      3.27 o
   4   5   0       87.40       97.73      2.24 o
   5   5   0        0.01        1.67      0.58 o
   6   5   0       94.23       72.78      2.29 o
   7   5   0       75.16       64.77      2.04 o
   8   5   0     1056.43     1125.28     12.85 o
   9   5   0     1658.90     1636.44     23.98 o
  10   5   0      131.83      138.47      6.69 o
  11   5   0      240.19      241.61      9.15 o
  12   5   0       34.44       41.97      4.80 o
  13   5   0       66.17       71.94      7.10 o
  14   5   0        7.89       10.02      3.66 o
  15   5   0        0.00        3.92      3.41 o
  16   5   0       23.63       17.16      5.34 o
   0   6   0        6.22        6.51      0.77 o
   1   6   0      447.34      469.27      5.70 o
   2   6   0      510.87      569.20      6.74 o
   3   6   0       42.73       40.84      2.30 o
   4   6   0        1.20        1.37      0.44 o
   5   6   0      337.14      346.49      5.73 o
   6   6   0      286.69      267.24      3.70 o
   7   6   0      311.70      273.62      5.92 o
   8   6   0      936.94      946.52     13.77 o
   9   6   0       63.15       64.37      5.25 o
  10   6   0       91.31      108.11      4.82 o
  11   6   0        2.77        4.72      3.77 o
  12   6   0       20.19       28.24      4.74 o
  13   6   0      170.17      175.88     10.37 o
  14   6   0        6.18        4.38      4.36 o
  15   6   0        0.87        2.20      3.72 o
  16   6   0       85.06       99.32     19.13 o
   1   7   0        3.55        4.44      0.81 o
   2   7   0     2029.08     2249.32     19.70 o
   3   7   0        4.45        6.60      0.78 o
   4   7   0     1316.40     1245.71     11.91 o
   5   7   0       19.58       18.90      1.34 o
   6   7   0      726.07      732.75      8.51 o
   7   7   0        4.27        4.41      1.30 o
   8   7   0      277.12      243.98      6.84 o
   9   7   0       13.81       17.89      2.59 o
  10   7   0        5.01        7.12      2.14 o
  11   7   0       17.57       18.12      4.03 o
  12   7   0        1.05        0.33      2.46 o
  13   7   0      103.62      107.34     12.96 o
  14   7   0        1.90        0.95      3.48 o
  15   7   0      112.72      106.05      9.84 o
  16   7   0       35.46       34.32      6.76 o
   0   8   0      641.45      783.28     10.04 o
   1   8   0     1003.01     1091.32      9.92 o
   2   8   0      499.31      514.55      6.30 o
   3   8   0      131.53      113.61      2.37 o
   4   8   0        0.01        2.95      0.71 o
   5   8   0      147.26      148.83      3.54 o
   6   8   0      330.67      319.52      6.92 o
   7   8   0      413.71      395.92      9.06 o
   8   8   0       27.49       26.40      4.24 o
   9   8   0      107.27       97.61      5.26 o
  10   8   0       18.98       11.46      2.56 o
  11   8   0        0.02        0.28      2.70 o
  12   8   0       33.16       28.20      7.67 o
  13   8   0        1.48        5.75      3.69 o
  14   8   0        0.05        0.38      3.00 o
  15   8   0       11.84        6.16      5.56 o
   1   9   0        0.22        0.23      0.52 o
   2   9   0        0.00        1.13      0.59 o
   3   9   0      319.00      315.56      4.99 o
   4   9   0        0.06        0.75      0.71 o
   5   9   0       15.31       17.42      1.42 o
   6   9   0       47.14       44.44      2.91 o
   7   9   0      226.77      216.46      6.64 o
   8   9   0      479.41      453.77     11.56 o
   9   9   0      187.46      165.17      9.80 o
  10   9   0        4.29        5.55      2.22 o
  11   9   0        3.26       -0.25      1.76 o
  12   9   0        1.47       -1.73      2.61 o
  13   9   0       97.98       86.09      8.77 o
  14   9   0        8.84       15.41      5.04 o
  15   9   0        1.34        0.60      4.92 o
   0  10   0       43.33       44.38      2.81 o
   1  10   0       95.73       97.90      2.83 o
   2  10   0       49.88       54.25      2.07 o
   3  10   0        2.53        3.46      0.82 o
   4  10   0      155.47      144.32      3.44 o
   5  10   0      103.22      106.77      3.38 o
   6  10   0      390.83      397.77      8.45 o
   7  10   0        3.85        6.53      1.97 o
   8  10   0        2.31        2.42      1.69 o
   9  10   0        9.37        9.40      2.56 o
  10  10   0      128.15      131.08      6.78 o
  11  10   0        2.72        2.93      2.21 o
  12  10   0       15.32       18.67      4.81 o
  13  10   0       53.00       47.10      7.26 o
  14  10   0       34.01       26.32      5.90 o
   1  11   0      320.41      320.71      5.38 o
   2  11   0      639.63      635.23      8.35 o
   3  11   0      257.06      247.73      4.73 o
   4  11   0        0.03        0.24      1.05 o
   5  11   0        0.65        1.87      1.12 o
   6  11   0      239.00      239.29      7.04 o
   7  11   0      444.69      448.55     12.02 o
   8  11   0      140.92      138.95      6.75 o
   9  11   0       53.88       52.26      5.05 o
  10  11   0        0.01        1.66      2.22 o
  11  11   0      178.80      200.79      8.85 o
  12  11   0      215.01      223.65     12.57 o
  13  11   0       47.10       56.72      8.09 o
  14  11   0        6.69        4.31      4.25 o
   0  12   0       87.03       82.87      4.52 o
   1  12   0        0.05        1.47      0.90 o
   2  12   0       14.13       15.28      1.52 o
   3  12   0       60.99       63.49      2.69 o
   4  12   0      487.21      506.13      8.81 o
   5  12   0      142.91      126.14      4.56 o
   6  12   0       28.83       22.73      3.22 o
   7  12   0       28.16       29.45      3.64 o
   8  12   0        8.05        4.02      2.11 o
   9  12   0        6.61        3.55      2.30 o
  10  12   0       69.87       71.47      5.96 o
  11  12   0       92.75      103.03      8.65 o
  12  12   0        9.34       10.09      4.27 o
  13  12   0       87.88       81.15      9.18 o
   1  13   0        3.79        4.56      1.15 o
   2  13   0        1.25        1.50      1.21 o
   3  13   0      263.97      249.14      5.18 o
   4  13   0       45.19       57.88      3.52 o
   5  13   0        0.34        3.91      1.59 o
   6  13   0      166.36      185.26      7.78 o
   7  13   0      109.89      111.30      6.55 o
   8  13   0       23.39       31.22      7.32 o
   9  13   0       82.46       80.21      6.19 o
  10  13   0       21.10       22.65      5.61 o
  11  13   0       12.38       11.05      3.36 o
  12  13   0        7.56       11.97      6.88 o
  13  13   0        0.53        2.43      3.77 o
   0  14   0        4.74        6.67      1.90 o
   1  14   0      632.83      630.61      9.21 o
   2  14   0      166.38      161.84      4.58 o
   3  14   0      257.83      245.70      7.02 o
   4  14   0       22.54       21.34      2.58 o
   5  14   0       30.79       33.03      4.09 o
   6  14   0        0.03        1.91      2.06 o
   7  14   0        6.53        9.15      2.73 o
   8  14   0        3.19        5.65      2.50 o
   9  14   0        3.44        1.10      2.48 o
  10  14   0        0.70        0.21      2.59 o
  11  14   0        4.92        7.66      3.37 o
  12  14   0        9.98       10.10      4.78 o
   1  15   0       15.93       12.86      2.09 o
   2  15   0        4.75        4.73      1.69 o
   3  15   0      340.74      333.99      8.29 o
   4  15   0       15.80       15.09      2.43 o
   5  15   0       29.88       39.29     10.15 o
   6  15   0        1.04        2.60      2.27 o
   7  15   0       12.35       19.31      3.66 o
   8  15   0        0.07        2.96      4.02 o
   9  15   0        6.01        7.49      3.11 o
  10  15   0       53.01       52.77      5.95 o
  11  15   0       24.25       29.88      4.93 o
   0  16   0       50.86       47.48      4.19 o
   1  16   0       87.54       92.07      4.04 o
   2  16   0       11.28       10.63      2.07 o
   3  16   0       54.13       58.05      4.10 o
   4  16   0      124.75      134.42      5.65 o
   5  16   0        0.78        3.82      2.40 o
   6  16   0        1.50        2.06      2.31 o
   7  16   0        0.38        3.45      2.67 o
   8  16   0        0.69        4.51      2.94 o
   9  16   0        0.21        1.87      2.89 o
  10  16   0        2.44        1.12      3.00 o
   1  17   0       16.90       14.54      2.34 o
   2  17   0      148.67      157.68      5.82 o
   3  17   0        0.50        1.83      1.91 o
   4  17   0       14.49        9.39      2.81 o
   5  17   0       28.51       26.27      4.36 o
   6  17   0        3.94        0.60      2.73 o
   7  17   0       23.02       27.67      4.50 o
   8  17   0       12.54       11.12      5.67 o
   9  17   0       20.45       13.02      3.94 o
   0  18   0       49.38       49.64      6.62 o
   1  18   0       45.58       48.78      3.82 o
   2  18   0        4.23        5.86      2.32 o
   3  18   0       90.20       98.29      5.54 o
   4  18   0        0.63        0.14      2.68 o
   5  18   0       46.21       42.56      5.41 o
   6  18   0       17.04       22.97      5.43 o
   7  18   0       35.14       30.97      5.81 o
   1  19   0       19.66       18.53      3.55 o
   2  19   0       75.10       78.41      5.45 o
   3  19   0       36.81       36.95      4.60 o
   4  19   0       21.02       19.70      4.28 o
   5  19   0       21.47       21.74      4.38 o
   0  20   0       22.32       25.79      5.78 o
 -17   0   1       34.73       19.29     10.40 o
 -15   0   1      226.06      196.09     20.83 o
 -13   0   1       83.77       82.80      6.69 o
 -11   0   1       27.91       22.40      3.53 o
  -9   0   1      542.05      551.20     12.76 o
  -7   0   1      582.10      572.80     12.01 o
  -5   0   1       81.29      105.28      4.14 o
  -3   0   1     2927.70     3053.26     45.48 o
  -1   0   1     4976.05     4962.31    122.30 o
   1   0   1      628.48      585.00     11.89 o
   3   0   1    13613.18    14098.91    181.12 o
   5   0   1      631.59      756.76     12.95 o
   7   0   1     1249.99     1233.58     37.88 o
   9   0   1     2149.96     2145.02     35.07 o
  11   0   1        2.35        4.91      2.28 o
  13   0   1       14.83       11.82      6.70 o
  15   0   1        8.46       14.20      8.93 o
  17   0   1       23.98       10.36      9.44 o
 -17   1   1        0.11        0.92      8.09 o
 -16   1   1      320.04      346.28     25.72 o
 -15   1   1       18.65        9.94      3.40 o
 -14   1   1      140.63      143.44      7.95 o
 -13   1   1        0.12        1.99      1.94 o
 -12   1   1        4.55        7.05      1.86 o
 -11   1   1        6.14        5.28      1.57 o
 -10   1   1      346.04      325.82      6.85 o
  -9   1   1      314.55      305.97      6.29 o
  -8   1   1       89.39       76.01      2.82 o
  -7   1   1        0.58        0.63      0.52 o
  -6   1   1        1.41        0.50      0.44 o
  -5   1   1      152.76      158.12      3.35 o
  -4   1   1       85.16       96.41      2.33 o
  -3   1   1     1753.06     1845.19     22.58 o
  -2   1   1     4586.29     4814.45     62.02 o
  -1   1   1      530.13      532.89     11.74 o
   0   1   1      452.53      438.80      9.84 o
   1   1   1     1094.55     1094.64     11.46 o
   2   1   1     7904.92     8227.57     80.07 o
   3   1   1     1382.09     1407.44     14.13 o
   4   1   1     2589.21     2784.85     25.01 o
   5   1   1        2.31        1.92      0.64 o
   6   1   1     1078.61     1302.76     18.50 o
   7   1   1      240.91      220.74      5.24 o
   8   1   1        7.61        9.23      1.25 o
   9   1   1      237.75      263.78      5.61 o
  10   1   1      374.51      323.25      7.04 o
  11   1   1      273.81      273.17      7.24 o
  12   1   1        0.01        1.90      1.99 o
  13   1   1        4.30        4.71      2.53 o
  14   1   1      199.59      213.22     16.03 o
  15   1   1       39.74       41.39      7.97 o
  16   1   1       97.38       95.34     11.54 o
  17   1   1        3.09        7.86      6.52 o
 -17   2   1        1.36        1.24      8.49 o
 -16   2   1       79.05       72.57      8.08 o
 -15   2   1        7.06        9.49      4.26 o
 -14   2   1       20.97       18.33      3.99 o
 -13   2   1      145.15      140.86      5.94 o
 -12   2   1        4.11        5.19      1.78 o
 -11   2   1        4.40        3.86      1.62 o
 -10   2   1       69.98       67.27      3.43 o
  -9   2   1      104.18       90.47      2.97 o
  -8   2   1       18.22       24.11      1.82 o
  -7   2   1        5.58        5.97      1.12 o
  -6   2   1      257.40      259.12      3.93 o
  -5   2   1        3.84        3.94      0.65 o
  -4   2   1     5594.66     5942.59     57.72 o
  -3   2   1     7955.21     8280.18     95.74 o
  -2   2   1     2136.81     2212.64     30.39 o
  -1   2   1     2766.98     2936.21     45.50 o
   0   2   1      546.67      553.99      9.62 o
   1   2   1     2589.85     2667.02     39.92 o
   2   2   1      319.04      330.71      5.20 o
   3   2   1      166.23      188.65      3.30 o
   4   2   1      661.94      764.28      7.74 o
   5   2   1       73.13       72.79      2.59 o
   6   2   1       71.31       66.96      1.94 o
   7   2   1      142.12      149.25      3.61 o
   8   2   1       35.78       34.39      2.01 o
   9   2   1      904.98      814.79     11.73 o
  10   2   1       36.51       23.66      2.17 o
  11   2   1       79.35       70.61      5.01 o
  12   2   1      220.48      219.47      8.59 o
  13   2   1        1.97        5.24      2.40 o
  14   2   1      601.01      660.18     17.70 o
  15   2   1       64.23       83.45     10.35 o
  16   2   1      140.14      142.37     13.43 o
  17   2   1       16.16       10.69      6.70 o
 -17   3   1       20.32        9.22      8.90 o
 -16   3   1        0.34        1.56      3.44 o
 -15   3   1        2.83        1.06      3.61 o
 -14   3   1       60.71       75.90      7.26 o
 -13   3   1      471.66      537.60     26.18 o
 -12   3   1       96.12       90.60      6.08 o
 -11   3   1       87.18       72.09      3.77 o
 -10   3   1       22.25       21.11      2.17 o
  -9   3   1      193.58      191.87      4.34 o
  -8   3   1      656.60      696.02      9.73 o
  -7   3   1       91.24       93.47      2.59 o
  -6   3   1      829.81      952.46      9.58 o
  -5   3   1     1208.78     1364.97     11.91 o
  -4   3   1      267.41      245.68      4.20 o
  -3   3   1     2133.88     2313.07     25.81 o
  -2   3   1      218.15      253.32      5.50 o
  -1   3   1      113.23      114.40      2.99 o
   0   3   1        6.86        4.81      0.74 o
   1   3   1      126.76      147.96      3.48 o
   2   3   1      335.49      343.68      4.56 o
   3   3   1        6.75        6.46      0.95 o
   4   3   1      647.59      741.99      8.33 o
   5   3   1      766.92      840.14      8.98 o
   6   3   1      246.61      255.31      4.29 o
   7   3   1        9.45        7.34      1.28 o
   8   3   1       17.57       20.67      1.66 o
   9   3   1      114.72       97.97      4.11 o
  10   3   1       53.74       60.79      4.00 o
  11   3   1       30.86       27.76      3.59 o
  12   3   1      191.48      207.94      8.52 o
  13   3   1       22.24       22.43      6.30 o
  14   3   1      534.16      553.90     18.12 o
  15   3   1       12.04       13.48      5.87 o
  16   3   1        5.62       11.65      6.19 o
 -16   4   1       12.98        9.44      4.27 o
 -15   4   1      186.16      219.29     20.26 o
 -14   4   1      136.40      133.06      9.21 o
 -13   4   1       46.54       51.68     14.75 o
 -12   4   1       27.24       21.40      4.61 o
 -11   4   1       23.99       10.77      3.52 o
 -10   4   1       66.46       78.60      5.14 o
  -9   4   1      249.11      212.92      5.40 o
  -8   4   1     1309.75     1324.70     18.01 o
  -7   4   1       19.91       18.72      1.26 o
  -6   4   1       15.68       11.13      0.96 o
  -5   4   1     2903.44     3099.25     28.77 o
  -4   4   1      453.44      518.04      6.61 o
  -3   4   1      513.18      532.53      6.39 o
  -2   4   1        3.92        2.15      0.49 o
  -1   4   1      416.79      447.55      6.06 o
   0   4   1      168.60      147.99      2.81 o
   1   4   1       88.70       85.68      3.21 o
   2   4   1     1929.87     1998.21     20.31 o
   3   4   1        0.24        0.38      0.34 o
   4   4   1     3044.46     3373.28     34.95 o
   5   4   1       41.73       51.86      1.99 o
   6   4   1      268.58      273.60      4.10 o
   7   4   1       23.40       26.18      1.69 o
   8   4   1      192.48      198.23      6.34 o
   9   4   1      191.70      191.67      6.22 o
  10   4   1       76.65       74.10      7.02 o
  11   4   1       18.65        9.44      2.49 o
  12   4   1       44.25       43.57      6.30 o
  13   4   1       95.56       82.62      6.35 o
  14   4   1        2.34        3.56      2.82 o
  15   4   1       49.88       49.37      6.21 o
  16   4   1       52.19       66.50     10.39 o
 -16   5   1        5.31        2.04      4.04 o
 -15   5   1      130.62      147.82     10.56 o
 -14   5   1       82.25       80.26      8.09 o
 -13   5   1       82.49       95.36      7.98 o
 -12   5   1       43.74       43.06      6.41 o
 -11   5   1        0.98        0.91      2.54 o
 -10   5   1      261.47      274.01      6.39 o
  -9   5   1      196.18      177.79      4.81 o
  -8   5   1       68.19       58.42      2.40 o
  -7   5   1      423.83      413.50      6.03 o
  -6   5   1     1611.45     1735.68     15.92 o
  -5   5   1     1041.28     1169.37     12.87 o
  -4   5   1      506.51      604.47      6.98 o
  -3   5   1     1095.66     1162.34     12.12 o
  -2   5   1      626.20      696.65      7.80 o
  -1   5   1      126.93      114.87      2.08 o
   0   5   1     3109.20     3270.89     28.71 o
   1   5   1        0.65        0.47      0.43 o
   2   5   1        8.21        5.88      0.87 o
   3   5   1      835.53      887.97     10.75 o
   4   5   1      169.82      163.40      2.62 o
   5   5   1        7.55       11.56      0.93 o
   6   5   1      203.56      218.54      4.02 o
   7   5   1       30.79       29.65      1.74 o
   8   5   1        6.54        5.50      1.51 o
   9   5   1      189.23      184.91      5.39 o
  10   5   1       34.99       31.65      5.21 o
  11   5   1        5.42        5.30      2.28 o
  12   5   1      361.21      350.02     11.72 o
  13   5   1      156.21      159.67      8.50 o
  14   5   1      102.99      110.65      7.85 o
  15   5   1      138.92      132.44     11.59 o
  16   5   1       17.39       25.75      5.98 o
 -16   6   1        1.15        4.53      3.97 o
 -15   6   1       32.84       31.88      6.31 o
 -14   6   1       22.47       20.07      4.71 o
 -13   6   1       25.58       27.57      5.06 o
 -12   6   1        2.44        3.43      3.35 o
 -11   6   1      310.98      298.78     12.13 o
 -10   6   1      375.31      370.00     10.07 o
  -9   6   1       19.53       21.25      2.23 o
  -8   6   1       18.35       13.90      1.60 o
  -7   6   1      888.41      864.94      9.80 o
  -6   6   1      183.60      200.41      3.52 o
  -5   6   1     1071.71     1081.53     10.76 o
  -4   6   1        2.19        2.63      0.64 o
  -3   6   1      213.39      229.70      3.28 o
  -2   6   1       40.60       36.11      1.11 o
  -1   6   1      137.19      143.60      2.41 o
   0   6   1       36.59       54.58      1.38 o
   1   6   1      882.71      959.07      9.46 o
   2   6   1      218.45      194.43      3.51 o
   3   6   1        1.98        6.38      0.68 o
   4   6   1      676.52      823.14      8.91 o
   5   6   1      140.71      131.61      2.84 o
   6   6   1      118.09      122.33      3.20 o
   7   6   1      181.53      186.59      7.31 o
   8   6   1     3650.81     3526.20     38.88 o
   9   6   1      490.69      438.98      9.67 o
  10   6   1       34.32       35.37      4.07 o
  11   6   1      449.34      443.45     17.73 o
  12   6   1        4.85        4.29      2.68 o
  13   6   1       10.97        6.98      2.94 o
  14   6   1       19.29       29.90      5.73 o
  15   6   1        0.97        3.26      3.74 o
  16   6   1        3.72        3.39      4.08 o
 -16   7   1       12.37       12.28      9.19 o
 -15   7   1       17.68       14.22      5.02 o
 -14   7   1       23.51       17.85      5.44 o
 -13   7   1      233.94      240.87     12.23 o
 -12   7   1      189.70      183.88     10.23 o
 -11   7   1      389.37      417.58     22.40 o
 -10   7   1      259.49      269.16     16.63 o
  -9   7   1       66.33       58.36      4.15 o
  -8   7   1        6.67       10.09      1.62 o
  -7   7   1       34.23       32.51      2.13 o
  -6   7   1        1.97        1.37      0.74 o
  -5   7   1      156.31      164.15      3.60 o
  -4   7   1        9.75       12.02      1.11 o
  -3   7   1        4.16        1.20      0.50 o
  -2   7   1        0.79        2.70      0.58 o
  -1   7   1        4.25        4.21      0.55 o
   0   7   1        5.74        7.78      0.90 o
   1   7   1       13.51       21.63      1.05 o
   2   7   1      189.98      243.38      3.54 o
   3   7   1     1358.29     1369.97     13.05 o
   4   7   1     1418.09     1473.48     15.11 o
   5   7   1      750.18      752.04      9.19 o
   6   7   1     1409.54     1348.00     17.28 o
   7   7   1      409.33      356.83      7.19 o
   8   7   1      133.03      127.30      4.89 o
   9   7   1        4.23        4.52      1.61 o
  10   7   1      278.16      292.44      8.21 o
  11   7   1      126.10      117.94      7.27 o
  12   7   1        0.98        2.61      2.80 o
  13   7   1        3.97        7.28      5.56 o
  14   7   1       40.52       36.11      6.21 o
  15   7   1       26.87       16.63      6.35 o
  16   7   1       17.78       19.12      5.77 o
 -15   8   1       18.53       19.02      5.59 o
 -14   8   1       17.09       16.30      4.74 o
 -13   8   1       68.01       58.03     10.32 o
 -12   8   1      264.90      269.19     12.70 o
 -11   8   1       40.82       45.52      6.71 o
 -10   8   1       25.87       22.37      3.16 o
  -9   8   1       54.63       55.26      7.02 o
  -8   8   1       41.04       37.81      3.93 o
  -7   8   1      157.62      157.55      4.30 o
  -6   8   1      161.83      144.94      3.37 o
  -5   8   1        7.73        5.86      0.94 o
  -4   8   1      167.15      166.42      3.21 o
  -3   8   1      204.69      199.13      3.26 o
  -2   8   1        8.23        6.78      0.75 o
  -1   8   1        0.84        1.70      0.49 o
   0   8   1      338.19      364.96      4.18 o
   1   8   1      223.74      213.44      3.41 o
   2   8   1      787.77      816.15      7.78 o
   3   8   1       42.48       49.11      1.92 o
   4   8   1        0.00        0.44      0.65 o
   5   8   1      975.56      964.81     11.26 o
   6   8   1     2065.34     2042.55     28.65 o
   7   8   1       52.65       64.12      3.42 o
   8   8   1       35.74       38.46      3.18 o
   9   8   1        7.48        3.85      1.71 o
  10   8   1       31.89       35.24      3.79 o
  11   8   1       29.21       18.16      4.02 o
  12   8   1      116.71      118.10     12.85 o
  13   8   1        2.33       -0.04      2.85 o
  14   8   1        9.59        9.40      4.27 o
  15   8   1        0.15        4.00      3.99 o
 -15   9   1       86.97       90.72     15.81 o
 -14   9   1      280.04      291.98     14.83 o
 -13   9   1        3.07        4.08      4.92 o
 -12   9   1       12.05        8.02      3.61 o
 -11   9   1      135.85      158.78      9.77 o
 -10   9   1        9.91        6.85      2.41 o
  -9   9   1        0.33       -0.31      1.43 o
  -8   9   1       87.67       77.47      4.91 o
  -7   9   1       42.79       41.54      2.99 o
  -6   9   1      406.68      421.47      8.74 o
  -5   9   1      591.76      601.29      8.59 o
  -4   9   1       42.95       46.64      2.22 o
  -3   9   1       90.14       83.87      2.54 o
  -2   9   1        6.79        6.24      0.88 o
  -1   9   1        0.70        4.22      0.72 o
   0   9   1      420.85      414.75      4.87 o
   1   9   1     1296.43     1287.03     11.41 o
   2   9   1        1.44        4.71      0.72 o
   3   9   1      337.71      341.73      4.80 o
   4   9   1      606.15      602.96      8.82 o
   5   9   1       43.95       54.45      2.60 o
   6   9   1      515.34      509.45     10.57 o
   7   9   1      416.64      395.54     10.27 o
   8   9   1       28.73       33.97      4.38 o
   9   9   1       66.17       71.54      7.78 o
  10   9   1       11.26       11.92      2.68 o
  11   9   1       44.71       40.43      5.91 o
  12   9   1       63.99       63.96      7.42 o
  13   9   1        0.06        0.69      3.28 o
  14   9   1       19.57       11.70      4.62 o
  15   9   1       14.91        9.07      4.79 o
 -15  10   1      129.92      146.21     11.91 o
 -14  10   1       41.04       38.61      6.85 o
 -13  10   1      243.59      275.06     14.21 o
 -12  10   1      191.61      232.11     12.42 o
 -11  10   1       55.76       60.43      5.44 o
 -10  10   1       22.03       25.22      3.68 o
  -9  10   1      204.82      231.63      8.58 o
  -8  10   1       64.97       69.63      4.95 o
  -7  10   1       31.73       36.98      3.80 o
  -6  10   1       22.74       22.52      1.90 o
  -5  10   1        0.10        1.70      0.88 o
  -4  10   1       83.86       76.56      2.66 o
  -3  10   1      107.46      118.59      2.90 o
  -2  10   1       56.52       52.09      2.05 o
  -1  10   1      495.83      480.48      6.65 o
   0  10   1      291.66      277.83      4.72 o
   1  10   1      447.55      427.51      6.15 o
   2  10   1      194.56      198.83      3.80 o
   3  10   1      941.01      934.91     10.19 o
   4  10   1      429.10      411.58      7.23 o
   5  10   1       21.48       24.18      2.00 o
   6  10   1       17.31       28.51      2.80 o
   7  10   1       10.10        5.68      3.48 o
   8  10   1       23.56       24.15      3.19 o
   9  10   1       65.59       62.26      4.83 o
  10  10   1        2.17        0.99      2.02 o
  11  10   1        0.13        3.53      2.81 o
  12  10   1        0.03        3.93      3.46 o
  13  10   1        4.73       13.26      4.60 o
  14  10   1       58.69       67.21      8.42 o
 -14  11   1        0.46        0.56      3.77 o
 -13  11   1        7.90        2.71      3.47 o
 -12  11   1      154.95      165.76      8.37 o
 -11  11   1       77.66       63.02      5.72 o
 -10  11   1        8.12       10.38      2.88 o
  -9  11   1       76.01       87.91      5.96 o
  -8  11   1      268.16      273.30      9.33 o
  -7  11   1      272.14      244.55      8.54 o
  -6  11   1        1.68        2.80      1.40 o
  -5  11   1       12.27       11.08      1.48 o
  -4  11   1      255.61      243.16      7.36 o
  -3  11   1     1409.34     1368.43     14.62 o
  -2  11   1       15.78       12.89      1.37 o
  -1  11   1      273.86      262.36      4.81 o
   0  11   1      383.25      376.87      6.10 o
   1  11   1       13.17       10.47      1.22 o
   2  11   1      301.33      284.60      5.05 o
   3  11   1       86.85       82.45      3.17 o
   4  11   1      620.43      634.69     15.57 o
   5  11   1       44.23       51.33      4.44 o
   6  11   1      175.81      172.10      6.09 o
   7  11   1       39.58       36.68      3.82 o
   8  11   1       33.32       21.59      5.66 o
   9  11   1       89.09       84.90      5.75 o
  10  11   1       11.70       12.89      3.04 o
  11  11   1        0.29       -1.23      2.96 o
  12  11   1       17.27       18.89      4.98 o
  13  11   1       18.62       14.56      4.85 o
  14  11   1       15.41        6.15      4.59 o
 -13  12   1       44.15       37.21      9.70 o
 -12  12   1        0.06        0.28      2.57 o
 -11  12   1       24.48       29.97      4.46 o
 -10  12   1      109.70      112.49      9.21 o
  -9  12   1        3.86       11.07      2.84 o
  -8  12   1      362.47      381.28     11.65 o
  -7  12   1       85.25       89.28      8.71 o
  -6  12   1      286.41      301.58      8.53 o
  -5  12   1      142.32      130.47      4.25 o
  -4  12   1       13.65       11.61      1.82 o
  -3  12   1      305.41      292.40      6.19 o
  -2  12   1      297.45      287.28      5.35 o
  -1  12   1        3.07        3.85      1.11 o
   0  12   1      230.01      220.47      4.97 o
   1  12   1      101.33      106.07      4.25 o
   2  12   1      432.96      437.35      7.16 o
   3  12   1       88.74       85.21      3.51 o
   4  12   1      303.73      292.09      6.88 o
   5  12   1      189.38      181.37      7.13 o
   6  12   1       51.20       50.68      4.45 o
   7  12   1        4.87        5.87      2.39 o
   8  12   1      132.99      133.41     13.14 o
   9  12   1        8.38        6.50      3.91 o
  10  12   1       10.40        7.40      2.81 o
  11  12   1      174.44      174.90     11.59 o
  12  12   1       10.34        8.71      4.12 o
  13  12   1       66.72       72.82      8.92 o
 -13  13   1       10.01       13.07      5.25 o
 -12  13   1       36.47       38.85      5.33 o
 -11  13   1        1.54        2.25      2.63 o
 -10  13   1       44.37       46.94      6.88 o
  -9  13   1        3.88        5.75      2.49 o
  -8  13   1      107.02      100.40     11.16 o
  -7  13   1      414.97      423.24     18.85 o
  -6  13   1      118.52      116.36      9.91 o
  -5  13   1       12.40        8.91      2.83 o
  -4  13   1        2.91        3.17      1.25 o
  -3  13   1      276.61      283.71      5.63 o
  -2  13   1      284.79      278.37      5.49 o
  -1  13   1       12.16       12.15      1.60 o
   0  13   1      132.68      130.17      3.66 o
   1  13   1        7.60        7.12      1.31 o
   2  13   1      849.01      846.34     11.65 o
   3  13   1        4.33        3.66      1.36 o
   4  13   1       81.44       79.56      5.82 o
   5  13   1       41.54       31.85      3.84 o
   6  13   1        2.80       -0.52      1.89 o
   7  13   1        0.11        2.39      1.96 o
   8  13   1       59.75       68.18      8.05 o
   9  13   1        0.06        3.66      2.40 o
  10  13   1       10.33       13.52      3.45 o
  11  13   1      320.23      357.58     12.43 o
  12  13   1      201.78      212.80     12.62 o
  13  13   1        2.08        0.05      3.60 o
 -12  14   1        2.46        4.14      3.28 o
 -11  14   1       44.08       51.91      7.37 o
 -10  14   1       10.24        8.62      3.07 o
  -9  14   1       21.09       18.32      3.71 o
  -8  14   1       12.07       10.90      3.16 o
  -7  14   1        2.11        6.16      2.56 o
  -6  14   1        9.66       10.97      2.48 o
  -5  14   1       51.23       54.40      3.75 o
  -4  14   1        7.49        9.04      1.81 o
  -3  14   1        5.85        8.12      1.55 o
  -2  14   1        0.38        1.44      1.14 o
  -1  14   1      102.39      100.29      3.55 o
   0  14   1      140.37      132.69      3.98 o
   1  14   1        0.09        2.23      1.16 o
   2  14   1      685.92      671.77     11.08 o
   3  14   1       20.12       18.87      2.87 o
   4  14   1       24.73       19.92      2.67 o
   5  14   1       14.06        9.95      2.69 o
   6  14   1      132.78      133.85      7.04 o
   7  14   1      199.55      204.72      8.59 o
   8  14   1        0.04        0.88      2.01 o
   9  14   1        4.65        2.81      2.61 o
  10  14   1      220.05      238.54     10.13 o
  11  14   1        0.02        1.07      2.72 o
  12  14   1       11.53       14.02      5.36 o
 -11  15   1       32.33       27.49      5.38 o
 -10  15   1        0.13        3.39      2.97 o
  -9  15   1        2.84        2.08      2.68 o
  -8  15   1        0.06        0.21      2.36 o
  -7  15   1      234.01      255.84     11.23 o
  -6  15   1        0.00        0.31      2.11 o
  -5  15   1       85.29       85.79      4.70 o
  -4  15   1        4.55        3.87      1.80 o
  -3  15   1       48.58       45.62      3.04 o
  -2  15   1       16.68       21.73      2.08 o
  -1  15   1       12.06        8.16      1.55 o
   0  15   1      129.02      138.24      4.24 o
   1  15   1        2.64        1.76      1.41 o
   2  15   1        7.52        7.38      1.83 o
   3  15   1       90.60       88.81      4.26 o
   4  15   1       54.06       53.83      4.75 o
   5  15   1      118.29       99.82      6.52 o
   6  15   1        0.29        3.15      2.25 o
   7  15   1       30.49       33.50      6.50 o
   8  15   1        3.00        3.87      2.64 o
   9  15   1       37.38       27.64      4.52 o
  10  15   1        4.33        4.01      3.10 o
  11  15   1      132.67      148.33     12.96 o
 -10  16   1        0.00       -0.04      2.92 o
  -9  16   1       60.69       76.39      8.49 o
  -8  16   1        7.29       12.82      3.60 o
  -7  16   1        0.52        2.42      2.52 o
  -6  16   1       14.64       16.68      3.46 o
  -5  16   1       35.02       30.07      3.88 o
  -4  16   1        1.04        1.69      1.78 o
  -3  16   1       27.36       31.05      3.72 o
  -2  16   1       11.54        8.70      1.80 o
  -1  16   1        9.16        9.29      2.22 o
   0  16   1      103.17      111.42      4.57 o
   1  16   1        0.00        0.35      1.50 o
   2  16   1       29.24       27.80      2.77 o
   3  16   1       30.06       21.45      2.82 o
   4  16   1       16.39       17.16      3.58 o
   5  16   1        2.16       -0.09      2.23 o
   6  16   1        1.14        3.52      2.62 o
   7  16   1        7.32        7.88      3.00 o
   8  16   1       66.43       77.22      6.69 o
   9  16   1       15.78       11.50      3.64 o
  10  16   1        4.34        6.03      5.72 o
  -9  17   1        7.23        5.39      3.39 o
  -8  17   1       91.42       99.08     14.45 o
  -7  17   1       16.74       17.89      4.72 o
  -6  17   1        8.33        6.18      2.97 o
  -5  17   1        6.33        5.16      2.48 o
  -4  17   1        7.65        7.64      2.37 o
  -3  17   1        7.59        6.88      2.15 o
  -2  17   1        0.45        0.74      1.53 o
  -1  17   1       89.33      103.49      4.49 o
   0  17   1       13.66       10.63      2.18 o
   1  17   1      107.20      115.90      5.09 o
   2  17   1        1.24        2.62      1.71 o
   3  17   1        0.01       -0.35      1.96 o
   4  17   1        9.61        5.38      2.74 o
   5  17   1       10.04       11.04      3.47 o
   6  17   1       25.92       15.27      3.89 o
   7  17   1       10.13        6.13      3.20 o
   8  17   1       18.80       11.53      3.74 o
  -7  18   1        2.10        3.88      3.24 o
  -6  18   1       68.43       66.95      8.79 o
  -5  18   1       27.24       25.60      4.74 o
  -4  18   1        0.40        1.51      2.43 o
  -3  18   1        0.12        0.83      2.02 o
  -2  18   1        0.00        0.30      1.84 o
  -1  18   1      133.92      131.44      6.18 o
   0  18   1       27.27       22.28      2.87 o
   1  18   1        6.51        7.46      2.15 o
   2  18   1       49.92       39.90      3.56 o
   3  18   1        5.18        5.90      2.86 o
   4  18   1        2.54        1.42      2.69 o
   5  18   1       40.62       34.31      4.86 o
   6  18   1        0.43        2.29      2.96 o
   7  18   1        4.35        5.89      4.34 o
  -5  19   1       29.26       38.37      5.59 o
  -4  19   1        9.99        4.19      2.74 o
  -3  19   1       41.58       45.54      4.40 o
  -2  19   1        1.20        5.57      2.80 o
  -1  19   1       44.58       39.98      4.43 o
   0  19   1       14.86       13.11      4.38 o
   1  19   1        0.23        2.66      2.04 o
   2  19   1        2.63        2.68      2.38 o
   3  19   1       29.18       32.86      4.96 o
   4  19   1        1.06        0.77      3.06 o
   5  19   1        4.08        8.72      3.57 o
   0  20   1       22.72       23.61      3.98 o
 -14   0   2       36.11       34.17      5.17 o
 -12   0   2       38.62       27.77      8.66 o
 -10   0   2       17.12       22.54      2.99 o
  -8   0   2      206.43      196.72      6.59 o
  -6   0   2     2103.81     2528.82     34.51 o
  -4   0   2     1426.47     1485.29     43.49 o
  -2   0   2      404.14      418.40     12.89 o
   0   0   2        3.68        6.33      1.13 o
   2   0   2       24.84       31.78      1.21 o
   4   0   2      517.24      512.26      8.32 o
   6   0   2      607.89      622.25     16.37 o
   8   0   2        0.00        1.56      1.17 o
  10   0   2        2.29        9.67      2.22 o
  12   0   2      470.42      423.81     24.01 o
  14   0   2        0.09        2.49      6.15 o
  16   0   2      674.80      796.09     41.03 o
 -16   1   2        0.00        0.84      3.26 o
 -15   1   2        9.27       11.36      4.01 o
 -14   1   2       82.11       85.69      5.54 o
 -13   1   2       22.32       27.05      4.05 o
 -12   1   2      143.71      171.74      6.25 o
 -11   1   2       62.08       52.68      4.16 o
 -10   1   2       50.16       56.16      3.03 o
  -9   1   2      149.03      160.82      4.43 o
  -8   1   2        8.20       19.07      1.71 o
  -7   1   2      132.48      114.14      3.00 o
  -6   1   2      800.95      907.52      8.88 o
  -5   1   2      388.27      385.45      5.68 o
  -4   1   2      627.35      638.72     10.83 o
  -3   1   2      425.28      467.45     14.53 o
  -2   1   2        3.12        1.70      0.78 o
  -1   1   2       32.00       29.03      1.68 o
   0   1   2     4589.24     4891.44    120.36 o
   1   1   2     4330.35     4434.34     58.00 o
   2   1   2      745.77      784.43      8.36 o
   3   1   2        2.04        3.25      0.47 o
   4   1   2      143.88      147.24      2.76 o
   5   1   2       12.23        6.43      0.81 o
   6   1   2       61.39       69.11      2.77 o
   7   1   2       60.27       38.88      2.31 o
   8   1   2       15.30       18.65      1.99 o
   9   1   2       48.41       86.20      3.20 o
  10   1   2        0.91        1.47      1.43 o
  11   1   2      212.06      205.56     11.09 o
  12   1   2        0.00        2.06      3.05 o
  13   1   2      118.10      131.38     10.62 o
  14   1   2        0.00        1.99      4.19 o
  15   1   2        6.79        9.20      6.74 o
  16   1   2       23.50       15.71      6.30 o
 -17   2   2       11.35        8.07      4.40 o
 -16   2   2        3.34        2.15      3.65 o
 -15   2   2        2.23        5.58      3.60 o
 -14   2   2       15.05       11.03      2.67 o
 -13   2   2       13.13       15.20      2.52 o
 -12   2   2      303.85      328.52      8.79 o
 -11   2   2      196.14      168.82      5.93 o
 -10   2   2      186.95      154.14      4.87 o
  -9   2   2     1273.03     1323.64     15.52 o
  -8   2   2      411.17      396.63      5.83 o
  -7   2   2     1210.79     1175.60     11.30 o
  -6   2   2      945.66      922.60      9.06 o
  -5   2   2      112.88      117.45      3.62 o
  -4   2   2      949.85      993.96     11.01 o
  -3   2   2       79.02       52.84      6.22 o
  -2   2   2     2551.36     2748.13     52.67 o
  -1   2   2    37998.07    36602.80    972.05 o
   0   2   2     9667.48     9832.08    264.33 o
   1   2   2      406.21      427.67     10.26 o
   2   2   2       25.15       23.17      0.92 o
   3   2   2      491.48      498.04      5.71 o
   4   2   2     3620.42     4031.27     35.37 o
   5   2   2       22.60       30.36      1.52 o
   6   2   2       20.16       40.59      2.43 o
   7   2   2      300.75      282.21      4.94 o
   8   2   2     1057.42     1020.67     12.69 o
   9   2   2       50.69       38.57      4.09 o
  10   2   2        0.34        0.31      1.25 o
  11   2   2       24.66       18.12      4.79 o
  12   2   2      178.42      183.82      9.58 o
  13   2   2       46.94       44.97      7.32 o
  14   2   2        2.44        0.76      3.94 o
  15   2   2       65.99       77.33      9.98 o
  16   2   2       54.82       64.19     10.07 o
 -17   3   2       70.05       75.37      8.79 o
 -16   3   2       60.91       71.33      8.06 o
 -15   3   2      118.95      133.68      9.82 o
 -14   3   2       81.75       74.84     12.96 o
 -13   3   2      103.94      126.20     11.26 o
 -12   3   2       39.69       39.73      7.58 o
 -11   3   2      125.71      111.85      4.55 o
 -10   3   2     1301.46     1211.96     15.77 o
  -9   3   2      193.51      187.97      5.16 o
  -8   3   2      301.12      286.19      4.57 o
  -7   3   2      681.32      763.99      8.22 o
  -6   3   2        4.80        7.19      0.81 o
  -5   3   2     3869.47     4329.60     36.32 o
  -4   3   2     2051.43     2109.61     20.27 o
  -3   3   2     4340.41     4818.69     54.24 o
  -2   3   2      178.95      195.27      6.48 o
  -1   3   2     3015.85     3302.17     64.35 o
   0   3   2     4704.47     4983.06     94.92 o
   1   3   2      724.42      723.55     10.51 o
   2   3   2     1719.02     1745.72     26.47 o
   3   3   2        1.93        0.89      0.44 o
   4   3   2      113.77      121.21      2.31 o
   5   3   2        5.41        1.48      0.46 o
   6   3   2      640.42      663.51      9.58 o
   7   3   2      101.09       98.53      3.31 o
   8   3   2      580.24      524.94      9.15 o
   9   3   2       27.83       24.20      2.40 o
  10   3   2       84.36       85.92      4.59 o
  11   3   2      224.26      210.51      8.14 o
  12   3   2       19.86       19.54      5.74 o
  13   3   2        8.03        7.33      2.75 o
  14   3   2        5.41        3.18      4.26 o
  15   3   2        8.22        9.65      5.28 o
  16   3   2      124.44      134.26     13.06 o
 -17   4   2        0.00        4.44      7.39 o
 -16   4   2       11.93        8.95      4.32 o
 -15   4   2        3.69        1.98      3.32 o
 -14   4   2      330.66      382.30     23.37 o
 -13   4   2       40.02       33.38      5.23 o
 -12   4   2       24.60       18.47      3.00 o
 -11   4   2       38.88       45.31      3.82 o
 -10   4   2       19.75       19.27      1.91 o
  -9   4   2       55.67       46.43      2.40 o
  -8   4   2     2079.91     1998.53     18.72 o
  -7   4   2        0.33        0.67      0.65 o
  -6   4   2      758.10      875.98      8.47 o
  -5   4   2       32.78       33.66      1.50 o
  -4   4   2        4.46        6.70      0.82 o
  -3   4   2       11.78       10.10      1.05 o
  -2   4   2      821.81      889.83     13.86 o
  -1   4   2      972.46     1066.39     15.48 o
   0   4   2     2071.89     2173.21     25.29 o
   1   4   2       53.90       61.79      2.08 o
   2   4   2      793.17      872.13     12.58 o
   3   4   2      518.64      612.76      8.05 o
   4   4   2       78.45       87.78      2.35 o
   5   4   2       11.58       30.15      1.40 o
   6   4   2      169.24      137.18      3.36 o
   7   4   2      133.23      145.13      3.35 o
   8   4   2      188.20      172.40      4.16 o
   9   4   2        0.65        2.76      1.32 o
  10   4   2      219.72      201.24     12.33 o
  11   4   2       55.54       52.94      4.80 o
  12   4   2       33.51       33.92      4.31 o
  13   4   2       10.00        9.37      3.13 o
  14   4   2       25.11       23.72      5.98 o
  15   4   2       40.49       38.94      7.87 o
  16   4   2        1.50        1.48      5.23 o
 -16   5   2       27.82       18.46      5.89 o
 -15   5   2        6.10        6.89      3.79 o
 -14   5   2        6.00       11.40      3.71 o
 -13   5   2        6.76        4.69      3.70 o
 -12   5   2      135.35      139.31      8.67 o
 -11   5   2       73.56       76.69      4.97 o
 -10   5   2      109.01      101.51      4.18 o
  -9   5   2      285.82      222.48      5.92 o
  -8   5   2     1581.81     1601.29     15.77 o
  -7   5   2      358.01      371.81      4.96 o
  -6   5   2       80.50       74.27      2.62 o
  -5   5   2       76.37       78.15      1.99 o
  -4   5   2       81.60      103.07      2.18 o
  -3   5   2      542.33      632.75      8.85 o
  -2   5   2     1540.44     1702.92     17.44 o
  -1   5   2      768.79      839.80      8.84 o
   0   5   2       32.45       25.84      1.09 o
   1   5   2      672.46      770.56      8.90 o
   2   5   2     1118.16     1245.81     12.43 o
   3   5   2      849.45      848.07      9.87 o
   4   5   2       84.24      111.59      2.36 o
   5   5   2      690.57      760.36      9.40 o
   6   5   2      591.17      546.17      7.59 o
   7   5   2      181.82      161.11      4.08 o
   8   5   2      376.29      339.37     13.17 o
   9   5   2       73.87       66.74      4.30 o
  10   5   2      191.96      169.78      7.30 o
  11   5   2       95.83      103.18     12.06 o
  12   5   2       21.79       28.43      6.69 o
  13   5   2       27.02       27.90      6.74 o
  14   5   2       57.19       71.23      6.67 o
  15   5   2        4.23        2.25      5.61 o
  16   5   2       86.88       86.01     11.23 o
 -16   6   2       15.44       22.11      7.12 o
 -15   6   2       28.92       27.07      6.09 o
 -14   6   2        1.13        3.02      7.67 o
 -13   6   2       27.63       18.95      4.49 o
 -12   6   2       46.65       42.33      5.70 o
 -11   6   2        0.13       -0.41      1.76 o
 -10   6   2      433.76      418.48     10.98 o
  -9   6   2      539.56      464.40     29.94 o
  -8   6   2        4.63       15.57      2.03 o
  -7   6   2      127.49      115.40      2.73 o
  -6   6   2      213.02      220.62      3.76 o
  -5   6   2      259.56      289.98      4.23 o
  -4   6   2      729.83      794.43      8.25 o
  -3   6   2        5.90        6.34      0.81 o
  -2   6   2      486.74      567.45      8.50 o
  -1   6   2      464.33      540.19      6.50 o
   0   6   2     1744.70     2005.33     19.62 o
   1   6   2      880.73      906.69      8.06 o
   2   6   2      289.60      309.38      4.04 o
   3   6   2        1.99        0.51      0.48 o
   4   6   2      681.89      769.29      8.89 o
   5   6   2       14.93       15.39      1.25 o
   6   6   2       88.52       81.25      2.71 o
   7   6   2      315.24      293.79      9.99 o
   8   6   2      153.52      124.84      4.82 o
   9   6   2       35.46       32.01      4.01 o
  10   6   2        0.83        1.91      1.88 o
  11   6   2      304.30      310.95     11.34 o
  12   6   2        2.84        1.81      2.18 o
  13   6   2      122.37      118.70      7.81 o
  14   6   2        2.39        0.90      2.71 o
  15   6   2        3.37        2.19      3.19 o
  16   6   2       85.98      105.17     22.53 o
 -16   7   2        8.11        9.04      4.91 o
 -15   7   2       10.14       10.53      4.59 o
 -14   7   2       82.46       85.39      8.66 o
 -13   7   2       36.85       20.18      4.67 o
 -12   7   2        1.49        1.29      2.53 o
 -11   7   2       49.64       50.17      6.22 o
 -10   7   2      248.97      265.35      8.65 o
  -9   7   2      368.27      379.66     10.28 o
  -8   7   2       67.61       74.49      3.60 o
  -7   7   2       34.17       26.30      1.87 o
  -6   7   2      445.11      446.75      6.87 o
  -5   7   2      313.42      336.01      4.75 o
  -4   7   2       49.68       42.97      1.53 o
  -3   7   2        1.39        1.11      0.46 o
  -2   7   2       73.24       92.40      1.84 o
  -1   7   2      291.87      301.50      4.45 o
   0   7   2      391.59      385.18      4.78 o
   1   7   2      636.31      714.83      7.38 o
   2   7   2      147.05      163.23      2.87 o
   3   7   2     1034.49     1027.76      9.98 o
   4   7   2      106.64       97.83      2.55 o
   5   7   2       29.50       34.83      2.28 o
   6   7   2      499.60      500.10     10.04 o
   7   7   2      479.96      481.46     11.15 o
   8   7   2      988.04      943.15     26.72 o
   9   7   2      218.86      227.64      6.79 o
  10   7   2       71.75       73.07      5.66 o
  11   7   2       28.05       34.78      4.61 o
  12   7   2       68.35       59.77      5.89 o
  13   7   2      133.39      134.13     11.06 o
  14   7   2        0.90        2.39      3.29 o
  15   7   2        0.47        4.42      4.19 o
 -15   8   2        0.38        6.27      4.31 o
 -14   8   2      105.74       98.04      9.35 o
 -13   8   2       57.63       50.64      9.52 o
 -12   8   2       19.38       17.76      6.94 o
 -11   8   2       10.90       10.68      2.61 o
 -10   8   2        6.62        6.94      2.18 o
  -9   8   2       47.18       42.05      3.16 o
  -8   8   2        4.05        3.66      1.20 o
  -7   8   2      111.09      106.25      4.19 o
  -6   8   2        0.00        1.00      0.77 o
  -5   8   2      195.74      206.91      4.32 o
  -4   8   2      256.64      235.34      4.21 o
  -3   8   2     1537.80     1540.76     14.10 o
  -2   8   2      228.65      228.52      3.30 o
  -1   8   2      201.45      200.46      3.00 o
   0   8   2       12.48        8.49      0.77 o
   1   8   2       45.58       50.19      1.64 o
   2   8   2      340.25      363.89      4.90 o
   3   8   2        2.87        1.12      0.58 o
   4   8   2      222.51      219.35      5.22 o
   5   8   2      378.22      378.23      7.35 o
   6   8   2       57.63       57.83      3.26 o
   7   8   2       29.14       32.88      3.66 o
   8   8   2      137.71      154.59      5.57 o
   9   8   2       32.19       31.66      3.12 o
  10   8   2      160.79      137.23      7.42 o
  11   8   2       51.26       56.26      5.69 o
  12   8   2      112.06      130.03      9.36 o
  13   8   2       92.55       92.31      8.63 o
  14   8   2        7.12        7.60      4.02 o
  15   8   2      123.79      169.35     12.08 o
 -15   9   2        6.18        3.71      4.06 o
 -14   9   2      139.53      171.29     17.06 o
 -13   9   2       24.11       29.39      5.83 o
 -12   9   2       36.58       32.47      8.91 o
 -11   9   2      217.11      212.23      8.56 o
 -10   9   2        0.01        2.73      2.09 o
  -9   9   2        0.60        0.20      1.74 o
  -8   9   2       37.70       28.66      2.60 o
  -7   9   2      216.60      246.24      5.75 o
  -6   9   2      420.63      382.30      6.15 o
  -5   9   2      453.39      423.90      6.89 o
  -4   9   2      356.07      348.44      5.54 o
  -3   9   2       78.02       80.81      4.12 o
  -2   9   2      140.72      140.50      2.94 o
  -1   9   2        0.34        0.04      0.55 o
   0   9   2       43.63       31.05      1.30 o
   1   9   2       74.31       81.95      2.26 o
   2   9   2       12.09        9.51      0.90 o
   3   9   2     1499.04     1442.43     13.55 o
   4   9   2      706.09      706.25     10.80 o
   5   9   2       17.75       18.60      2.15 o
   6   9   2      804.17      800.95     15.27 o
   7   9   2        0.76        1.75      1.32 o
   8   9   2       67.25       66.74      4.48 o
   9   9   2       37.86       39.32      3.84 o
  10   9   2       21.78       19.38      3.09 o
  11   9   2        1.73        1.91      2.75 o
  12   9   2        0.00       -1.68      3.31 o
  13   9   2       39.30       57.42     15.70 o
  14   9   2        4.15        7.40      4.25 o
  15   9   2       17.53       10.32      4.90 o
 -15  10   2        4.46       10.83      4.92 o
 -14  10   2        2.44        1.33      3.74 o
 -13  10   2      126.60      153.05     15.63 o
 -12  10   2       81.97       75.22      6.31 o
 -11  10   2       75.29       74.72      5.90 o
 -10  10   2       20.33       23.09      3.62 o
  -9  10   2       67.29       67.54      6.11 o
  -8  10   2       32.71       27.62      3.10 o
  -7  10   2      207.73      194.05      7.51 o
  -6  10   2       51.15       61.17      2.64 o
  -5  10   2      361.65      346.89      8.67 o
  -4  10   2       76.91       83.44      2.84 o
  -3  10   2       68.75       63.62      2.43 o
  -2  10   2       24.11       33.08      1.84 o
  -1  10   2      167.59      164.12      3.55 o
   0  10   2      344.40      363.72      5.55 o
   1  10   2       19.39       20.88      1.52 o
   2  10   2      214.20      207.50      4.44 o
   3  10   2      186.96      161.15      3.83 o
   4  10   2      370.29      369.05      7.30 o
   5  10   2        2.43        5.12      1.51 o
   6  10   2      314.63      286.16      7.70 o
   7  10   2       15.35       17.17      2.62 o
   8  10   2      176.32      157.38      6.61 o
   9  10   2       11.52       10.88      2.61 o
  10  10   2       43.06       42.74      4.45 o
  11  10   2       22.46       27.60      5.26 o
  12  10   2       39.13       52.31      8.20 o
  13  10   2       37.95       32.41      7.60 o
  14  10   2       25.75       19.49      5.50 o
 -14  11   2        5.77        8.42      4.60 o
 -13  11   2       27.61       28.37      6.16 o
 -12  11   2       12.82       14.54      5.14 o
 -11  11   2      122.45      154.09      8.05 o
 -10  11   2      104.03      114.09      6.93 o
  -9  11   2       20.84       18.12      4.01 o
  -8  11   2        0.79       -0.44      1.76 o
  -7  11   2       15.70       14.09      3.21 o
  -6  11   2      205.62      195.05      6.28 o
  -5  11   2        0.71        4.44      1.20 o
  -4  11   2      349.82      319.75      6.00 o
  -3  11   2      271.01      252.16      5.15 o
  -2  11   2     1034.62     1052.58     11.99 o
  -1  11   2       79.61       72.83      2.68 o
   0  11   2      233.56      212.66      4.26 o
   1  11   2        2.67        4.05      0.99 o
   2  11   2      195.34      185.21      4.28 o
   3  11   2       14.03        8.45      1.33 o
   4  11   2       28.90       35.43      2.76 o
   5  11   2        0.12        1.76      1.45 o
   6  11   2      160.39      141.69      6.16 o
   7  11   2       85.99       87.23      5.33 o
   8  11   2        9.69       12.05      2.67 o
   9  11   2        3.54        2.92      2.07 o
  10  11   2        8.27        4.44      2.96 o
  11  11   2       47.17       41.87      6.15 o
  12  11   2       25.63       32.35      6.13 o
  13  11   2      101.36       99.12     18.60 o
  14  11   2       18.09       23.34      5.87 o
 -13  12   2        8.82       12.05      5.23 o
 -12  12   2       39.33       37.08      5.24 o
 -11  12   2        4.12        3.04      2.67 o
 -10  12   2        8.47        5.29      2.73 o
  -9  12   2        9.73       12.29      3.07 o
  -8  12   2        0.00       -1.00      1.66 o
  -7  12   2        5.89        7.30      4.06 o
  -6  12   2       68.57       58.10      3.57 o
  -5  12   2       78.23       76.12      3.29 o
  -4  12   2        7.35        7.84      1.40 o
  -3  12   2       26.69       33.77      2.53 o
  -2  12   2     1579.58     1541.01     16.35 o
  -1  12   2      219.68      202.05      4.39 o
   0  12   2      255.25      242.03      4.80 o
   1  12   2      246.89      223.04      4.84 o
   2  12   2       10.19        7.64      1.44 o
   3  12   2      737.20      710.42     10.79 o
   4  12   2        8.52       12.48      3.45 o
   5  12   2        7.49        4.84      2.40 o
   6  12   2        3.95        4.75      1.94 o
   7  12   2        2.67        0.56      1.99 o
   8  12   2        0.22        1.32      1.84 o
   9  12   2        5.46        7.33      2.73 o
  10  12   2       15.91       19.38      3.66 o
  11  12   2        0.24        1.09      3.06 o
  12  12   2       45.50       50.27      7.40 o
  13  12   2      107.36      113.70     10.25 o
 -13  13   2       10.96        4.54      4.21 o
 -12  13   2        1.23        0.72      2.88 o
 -11  13   2       83.61       80.05      6.82 o
 -10  13   2        1.88        5.57      2.73 o
  -9  13   2       78.60       86.99      9.23 o
  -8  13   2       38.45       28.20      6.61 o
  -7  13   2        4.73        4.59      1.98 o
  -6  13   2        4.86        5.42      1.81 o
  -5  13   2       30.92       31.89      2.49 o
  -4  13   2      465.88      478.51      8.23 o
  -3  13   2       14.59       13.88      1.74 o
  -2  13   2      100.16       99.12      3.50 o
  -1  13   2       67.07       72.25      3.55 o
   0  13   2      295.23      279.18      5.45 o
   1  13   2      927.07      900.95     13.71 o
   2  13   2        0.87        1.81      1.18 o
   3  13   2        4.31        5.23      1.49 o
   4  13   2       40.92       51.30      3.62 o
   5  13   2        2.48       -0.04      1.74 o
   6  13   2        5.27        5.53      2.05 o
   7  13   2      109.48       93.60      6.00 o
   8  13   2        0.01        1.97      1.96 o
   9  13   2        0.01        4.34      2.52 o
  10  13   2       36.86       32.86      4.62 o
  11  13   2      180.36      205.89     12.48 o
  12  13   2        8.74       14.40      5.09 o
 -12  14   2       13.59       14.89      4.23 o
 -11  14   2       15.91       17.41      4.35 o
 -10  14   2        2.82        1.19      2.56 o
  -9  14   2       46.94       40.67      5.39 o
  -8  14   2       22.88       14.72      3.51 o
  -7  14   2      100.01       96.98      5.79 o
  -6  14   2       23.08       18.65      3.00 o
  -5  14   2      722.63      767.38     12.57 o
  -4  14   2      367.76      370.07      7.35 o
  -3  14   2      119.98      127.13      4.30 o
  -2  14   2        5.75        7.64      1.48 o
  -1  14   2       20.48       15.33      1.77 o
   0  14   2        5.17        5.76      1.42 o
   1  14   2      125.36      116.80      4.37 o
   2  14   2       10.21        6.22      1.56 o
   3  14   2       92.89       82.31      4.16 o
   4  14   2       11.61       10.15      3.87 o
   5  14   2       44.56       36.12      4.40 o
   6  14   2        7.16       11.27      2.78 o
   7  14   2       35.67       36.54      4.43 o
   8  14   2       64.54       61.37      6.75 o
   9  14   2        0.01        0.45      2.39 o
  10  14   2        5.42        7.04      3.16 o
  11  14   2       11.79       14.25      3.70 o
  12  14   2        0.72        6.36      3.77 o
 -11  15   2       45.57       38.89      5.55 o
 -10  15   2       41.08       43.85      5.68 o
  -9  15   2        1.40        0.58      2.68 o
  -8  15   2        6.77       11.56      3.33 o
  -7  15   2       20.15       28.25      3.80 o
  -6  15   2      275.91      260.86      8.81 o
  -5  15   2      110.30      108.71      6.74 o
  -4  15   2       73.52       76.09      3.79 o
  -3  15   2       14.35       16.96      2.09 o
  -2  15   2       36.90       36.02      2.60 o
  -1  15   2       38.77       37.73      2.78 o
   0  15   2        0.00        1.87      1.36 o
   1  15   2       16.39       13.70      2.08 o
   2  15   2        0.47        0.25      1.49 o
   3  15   2        5.79        5.80      2.19 o
   4  15   2       36.28       36.64      6.07 o
   5  15   2       46.69       54.30      5.15 o
   6  15   2       46.37       45.12      4.90 o
   7  15   2       10.70        9.40      2.87 o
   8  15   2       85.82       91.02      6.72 o
   9  15   2       35.88       42.86      5.17 o
  10  15   2        8.74        4.96      3.02 o
  11  15   2        8.63        3.69      3.97 o
 -10  16   2      133.83      150.50     10.12 o
  -9  16   2        3.04        2.52      3.11 o
  -8  16   2        0.89        3.00      2.93 o
  -7  16   2       45.46       47.14      5.46 o
  -6  16   2        3.23        3.55      2.37 o
  -5  16   2      109.94      107.04      5.43 o
  -4  16   2        3.58        3.76      1.80 o
  -3  16   2        7.53        6.65      1.83 o
  -2  16   2       72.34       64.45      4.76 o
  -1  16   2       52.13       57.25      3.72 o
   0  16   2       81.59       83.58      4.28 o
   1  16   2       14.95       10.93      2.07 o
   2  16   2        0.02        1.09      1.64 o
   3  16   2       25.89       20.37      2.77 o
   4  16   2        7.16        6.31      2.80 o
   5  16   2        0.98        3.80      2.51 o
   6  16   2       63.68       66.19      7.67 o
   7  16   2        1.34        1.42      2.43 o
   8  16   2       39.33       48.93      5.54 o
   9  16   2       56.53       46.68      5.56 o
  10  16   2        9.04       11.35      3.62 o
  -9  17   2       67.39       68.90      7.15 o
  -8  17   2       17.51       20.18      4.33 o
  -7  17   2       16.51       14.93      4.04 o
  -6  17   2        6.08        9.12      2.83 o
  -5  17   2       11.87       14.61      3.19 o
  -4  17   2       77.97       70.11      4.71 o
  -3  17   2      187.47      200.54      6.33 o
  -2  17   2        0.81       -0.10      1.53 o
  -1  17   2       56.57       59.05      3.91 o
   0  17   2        6.94        5.02      1.86 o
   1  17   2        4.84        4.26      2.01 o
   2  17   2       30.61       20.37      2.80 o
   3  17   2        1.20        3.72      2.58 o
   4  17   2        3.30        2.47      2.57 o
   5  17   2       19.60       14.06      4.04 o
   6  17   2        9.64        6.35      3.03 o
   7  17   2       84.45      105.11      7.58 o
   8  17   2       11.83        8.89      3.47 o
  -7  18   2       25.34       23.53      4.60 o
  -6  18   2        0.00        2.83      2.66 o
  -5  18   2       15.12       11.59      3.09 o
  -4  18   2       17.62       14.13      2.88 o
  -3  18   2        6.21        2.46      2.08 o
  -2  18   2        0.32        1.51      2.07 o
  -1  18   2        7.47        3.66      2.09 o
   0  18   2        4.22        4.54      1.97 o
   1  18   2       19.80       18.54      3.58 o
   2  18   2       17.85       17.27      2.88 o
   3  18   2        0.68        1.56      2.49 o
   4  18   2        0.03        1.00      2.67 o
   5  18   2       36.98       49.85      5.72 o
   6  18   2      200.21      213.42     10.07 o
   7  18   2       25.94       33.46      5.77 o
  -5  19   2       38.60       38.41      6.00 o
  -4  19   2        0.38        3.27      2.73 o
  -3  19   2       61.54       53.43      5.14 o
  -2  19   2        0.31        1.54      2.54 o
  -1  19   2        4.33        7.71      2.60 o
   0  19   2       14.58       14.43      2.93 o
   1  19   2       26.07       27.85      3.60 o
   2  19   2        0.03        3.59      4.50 o
   3  19   2        7.19        5.19      3.18 o
   4  19   2       10.21       13.18      3.87 o
 -15   0   3        1.61        1.61      3.18 o
 -13   0   3       10.45       17.20      4.94 o
 -11   0   3      742.19      732.54     19.76 o
  -9   0   3       25.63       23.97      2.94 o
  -7   0   3      144.57      139.16      3.68 o
  -5   0   3      228.48      254.34     14.70 o
  -3   0   3        0.35       -0.33      0.81 o
  -1   0   3     1018.53     1058.07     29.03 o
   1   0   3       19.82        8.48      2.75 o
   3   0   3     6800.02     7227.28     74.60 o
   5   0   3        0.34        1.09      0.65 o
   7   0   3     1078.44     1143.64     26.56 o
   9   0   3      885.54      762.48     16.94 o
  11   0   3       43.12       21.60      6.52 o
  13   0   3      297.65      287.64     20.39 o
  15   0   3      373.14      397.57     26.72 o
 -17   1   3        1.50        0.07      4.25 o
 -16   1   3        1.39        1.87      2.62 o
 -15   1   3       11.29        6.91      4.41 o
 -14   1   3        3.76        2.67      3.77 o
 -13   1   3       46.47       52.65      4.50 o
 -12   1   3      102.31      101.62      5.57 o
 -11   1   3       12.40       15.05      2.29 o
 -10   1   3       65.69       74.06      4.11 o
  -9   1   3     1612.48     1568.08     19.62 o
  -8   1   3        0.60        1.66      0.73 o
  -7   1   3       51.84       48.79      2.17 o
  -6   1   3       20.23       11.49      0.84 o
  -5   1   3       10.74       19.40      1.19 o
  -4   1   3       48.27       58.29      1.99 o
  -3   1   3      255.90      258.08      5.70 o
  -2   1   3     1247.77     1229.14     23.86 o
  -1   1   3     7623.88     7852.75    136.56 o
   0   1   3    14951.16    15295.38    264.11 o
   1   1   3        0.02       -0.69      0.75 o
   2   1   3        6.71        9.98      0.59 o
   3   1   3      691.74      746.21      7.78 o
   4   1   3        0.88        0.56      0.42 o
   5   1   3     1741.81     2024.79     19.74 o
   6   1   3     1018.76     1082.27     15.82 o
   7   1   3       91.93       99.00      3.81 o
   8   1   3      340.11      383.12      7.82 o
   9   1   3      735.63      647.16     11.50 o
  10   1   3      561.94      513.02     11.23 o
  11   1   3       21.26       14.05      3.81 o
  12   1   3       19.70       30.22      5.58 o
  13   1   3        0.52        1.29      3.52 o
  14   1   3      148.17      147.99     11.84 o
  15   1   3      100.89      106.02     11.06 o
  16   1   3       35.10       21.27     10.80 o
 -17   2   3       23.33       15.59      5.75 o
 -16   2   3       16.89        8.49      4.87 o
 -15   2   3        4.78        3.75      2.51 o
 -14   2   3       61.92       56.22      5.09 o
 -13   2   3        6.80        8.94      2.58 o
 -12   2   3        5.32        5.87      2.13 o
 -11   2   3       28.88       30.50      3.22 o
 -10   2   3       12.73        8.18      2.37 o
  -9   2   3       16.37       12.70      1.44 o
  -8   2   3        1.18        3.24      0.72 o
  -7   2   3       13.53        7.65      0.83 o
  -6   2   3        5.18       11.46      0.94 o
  -5   2   3     1728.08     1883.71     19.33 o
  -4   2   3       14.90       18.42      1.40 o
  -3   2   3      463.14      507.76      7.97 o
  -2   2   3     4403.51     4599.02     83.49 o
   1   2   3     7084.40     7252.47    183.72 o
   2   2   3      133.93      147.30      2.79 o
   3   2   3      779.01      948.44     10.06 o
   4   2   3      118.71      145.22      2.75 o
   5   2   3       66.93       92.90      3.35 o
   6   2   3     1169.35     1225.49     14.35 o
   7   2   3        2.26        0.93      0.78 o
   8   2   3     1056.96     1040.06     14.57 o
   9   2   3        6.51        2.43      1.19 o
  10   2   3       41.63       40.36      4.76 o
  11   2   3        7.88        6.69      2.93 o
  12   2   3       14.39       12.80      4.10 o
  13   2   3       31.78       35.97      6.47 o
  14   2   3        2.46        2.51      4.04 o
  15   2   3        3.55        2.77      4.54 o
  16   2   3        7.35       16.71      7.21 o
 -17   3   3        5.36        2.20      4.32 o
 -16   3   3        0.72        0.95      3.44 o
 -15   3   3        1.35        2.63      3.19 o
 -14   3   3      129.31      121.34      6.56 o
 -13   3   3       30.97       28.38      3.62 o
 -12   3   3        2.90        4.38      1.94 o
 -11   3   3      309.21      303.30      8.99 o
 -10   3   3      194.45      206.80      5.48 o
  -9   3   3       98.79       89.40      3.40 o
  -8   3   3      648.93      613.75      7.04 o
  -7   3   3      207.16      202.03      3.36 o
  -6   3   3      852.28      876.23      8.12 o
  -5   3   3      271.11      306.15      4.27 o
  -4   3   3      342.16      405.48      6.91 o
  -3   3   3     4576.15     4748.55     58.83 o
  -2   3   3     4702.06     5133.51     71.41 o
  -1   3   3     7438.39     7804.37    135.50 o
   0   3   3       15.66       15.31      1.34 o
   1   3   3      216.26      206.12      4.27 o
   2   3   3       19.89       25.17      1.20 o
   3   3   3      304.69      310.46      5.16 o
   4   3   3     2324.50     2703.60     23.93 o
   5   3   3      480.02      548.81      6.87 o
   6   3   3       74.61       77.59      2.45 o
   7   3   3        1.47        2.52      0.78 o
   8   3   3       18.30       29.09      2.27 o
   9   3   3        0.49        0.68      1.15 o
  10   3   3        8.10       11.43      2.21 o
  11   3   3        1.61        1.59      1.97 o
  12   3   3       19.46       14.33      5.36 o
  13   3   3        1.28        4.90      3.60 o
  14   3   3      206.26      222.26     34.88 o
  15   3   3       53.77       52.41     14.70 o
  16   3   3        6.27        3.71      5.33 o
 -17   4   3        5.66        5.49      5.20 o
 -16   4   3        0.72        2.19      3.30 o
 -15   4   3       12.33        5.98      3.59 o
 -14   4   3       95.73       92.92      8.55 o
 -13   4   3       54.56       62.26      4.94 o
 -12   4   3        2.58        4.81      2.12 o
 -11   4   3       29.28       28.65      2.79 o
 -10   4   3       48.43       39.51      2.73 o
  -9   4   3       21.65       24.52      3.00 o
  -8   4   3       67.37       79.21      2.38 o
  -7   4   3       93.06       72.07      2.74 o
  -6   4   3        2.16        2.40      0.62 o
  -5   4   3      331.84      380.17      5.40 o
  -4   4   3      169.80      189.73      3.51 o
  -3   4   3      318.27      357.20      5.65 o
  -2   4   3      888.66      909.01     10.85 o
  -1   4   3     1699.88     1758.13     23.25 o
   0   4   3     4212.38     4602.48     67.94 o
   1   4   3      563.11      616.73      8.46 o
   2   4   3       10.66       18.63      0.97 o
   3   4   3      185.41      186.76      2.84 o
   4   4   3      270.11      355.90      5.14 o
   5   4   3        0.00        0.57      0.49 o
   6   4   3      267.76      231.86      5.49 o
   7   4   3      305.76      321.87      5.68 o
   8   4   3      386.57      381.30      7.70 o
   9   4   3       28.32       21.66      2.47 o
  10   4   3       69.09       72.35      5.11 o
  11   4   3       22.19       23.64      3.53 o
  12   4   3        4.00        5.24      2.42 o
  13   4   3      113.86      104.64     10.41 o
  14   4   3       22.62       20.94      5.68 o
  15   4   3       27.30       30.31      7.02 o
  16   4   3       33.18       33.14      7.76 o
 -16   5   3       37.31       34.07      6.49 o
 -15   5   3        7.68        3.18      3.47 o
 -14   5   3      327.75      356.71     15.06 o
 -13   5   3        2.02        2.27      2.83 o
 -12   5   3       20.41       25.68      4.70 o
 -11   5   3        4.05        4.43      1.56 o
 -10   5   3        7.46        7.80      1.73 o
  -9   5   3        0.02        1.04      1.03 o
  -8   5   3        7.33        4.73      0.96 o
  -7   5   3       36.51       23.20      1.47 o
  -6   5   3        2.36        1.13      0.98 o
  -5   5   3      437.53      439.15      5.44 o
  -4   5   3       51.58       45.65      1.94 o
  -3   5   3       95.48       96.04      2.50 o
  -2   5   3       92.09      114.60      3.22 o
  -1   5   3       25.28       21.67      1.48 o
   0   5   3     1797.89     1923.51     20.48 o
   1   5   3        7.63        3.84      0.62 o
   2   5   3     2565.68     2939.14     24.77 o
   3   5   3       51.82       57.94      1.55 o
   4   5   3      513.54      544.94      7.34 o
   5   5   3      179.01      172.26      3.42 o
   6   5   3       21.13       17.84      1.71 o
   7   5   3      359.84      369.84      7.44 o
   8   5   3      138.92      143.50      4.20 o
   9   5   3        1.15        5.54      1.86 o
  10   5   3       12.41        7.97      4.33 o
  11   5   3      196.70      209.88      8.59 o
  12   5   3        5.06        6.17      2.66 o
  13   5   3       15.21       10.95      3.43 o
  14   5   3        0.01        5.29      3.07 o
  15   5   3        0.09        5.05      5.05 o
  16   5   3        1.67        3.07      5.24 o
 -16   6   3      185.57      219.25     22.75 o
 -15   6   3        1.54        0.53      4.37 o
 -14   6   3       12.30       12.27      4.18 o
 -13   6   3        1.78        0.94      2.66 o
 -12   6   3        6.66        6.97      2.49 o
 -11   6   3       14.02        8.12      1.92 o
 -10   6   3        2.06        2.54      1.40 o
  -9   6   3      200.26      181.97      5.12 o
  -8   6   3       92.30       77.63      2.74 o
  -7   6   3      539.99      515.61      6.80 o
  -6   6   3       63.41       67.11      2.37 o
  -5   6   3        7.18        2.95      0.80 o
  -4   6   3      249.43      275.63      4.57 o
  -3   6   3      200.96      189.39      3.26 o
  -2   6   3      660.88      751.42      8.53 o
  -1   6   3       33.47       29.56      1.22 o
   0   6   3       47.67       42.77      1.35 o
   1   6   3        0.31        2.41      0.56 o
   2   6   3      774.79      902.50      8.22 o
   3   6   3      256.34      290.12      3.75 o
   4   6   3       24.44       28.23      1.91 o
   5   6   3      260.77      266.35      5.46 o
   6   6   3      662.31      662.51     10.61 o
   7   6   3       43.79       40.87      2.45 o
   8   6   3      347.02      312.92      7.12 o
   9   6   3        0.07        1.25      1.59 o
  10   6   3       17.82       16.10      3.02 o
  11   6   3       35.29       37.39      4.69 o
  12   6   3      162.79      186.49     13.00 o
  13   6   3       21.02       25.97      4.33 o
  14   6   3       44.16       56.43      6.33 o
  15   6   3       24.84       34.61      7.81 o
 -16   7   3       26.33       29.15      6.59 o
 -15   7   3       25.02       22.27      9.04 o
 -14   7   3       53.11       58.75      7.62 o
 -13   7   3        1.80        5.07      3.22 o
 -12   7   3       42.73       43.69      4.55 o
 -11   7   3       98.09       96.80      5.20 o
 -10   7   3       47.25       61.34      3.80 o
  -9   7   3       63.34       59.45      3.26 o
  -8   7   3       85.12       90.65      3.33 o
  -7   7   3      107.20       99.85      3.67 o
  -6   7   3       76.74       89.14      3.73 o
  -5   7   3        2.04        1.44      0.70 o
  -4   7   3       24.92       24.75      1.48 o
  -3   7   3       81.62       83.10      2.47 o
  -2   7   3      142.30      171.88      2.66 o
  -1   7   3      399.94      402.82      4.89 o
   0   7   3     1385.47     1492.21     13.69 o
   1   7   3      237.84      270.97      3.66 o
   2   7   3        0.58        2.97      0.49 o
   3   7   3       53.49       48.91      1.54 o
   4   7   3      523.73      519.30      6.84 o
   5   7   3       31.50       26.53      2.02 o
   6   7   3      592.65      559.31      9.26 o
   7   7   3      196.15      181.76      4.91 o
   8   7   3       17.07       24.74      4.36 o
   9   7   3        1.46        4.15      2.08 o
  10   7   3      214.69      217.78      8.80 o
  11   7   3       68.52       73.05      6.01 o
  12   7   3       60.46       57.72      5.77 o
  13   7   3       14.21       17.93      3.98 o
  14   7   3       11.45       10.90      3.76 o
  15   7   3        1.55        0.21      3.45 o
 -15   8   3        0.90        2.05      4.13 o
 -14   8   3       32.56       40.51      6.73 o
 -13   8   3      485.46      471.52     18.01 o
 -12   8   3        5.23        4.85      2.39 o
 -11   8   3       17.26       15.60      3.96 o
 -10   8   3      223.95      246.28      7.22 o
  -9   8   3        0.01        2.26      1.45 o
  -8   8   3        0.04        1.54      1.01 o
  -7   8   3       34.03       33.52      2.15 o
  -6   8   3      246.75      217.94      5.04 o
  -5   8   3       40.11       46.40      2.25 o
  -4   8   3       48.14       43.21      1.95 o
  -3   8   3      735.99      711.68      7.89 o
  -2   8   3       90.31      104.52      2.13 o
  -1   8   3       22.09       35.31      1.35 o
   0   8   3       77.03       91.16      2.13 o
   1   8   3      200.67      225.45      3.25 o
   2   8   3      139.69      140.80      2.78 o
   3   8   3      130.88      148.36      2.91 o
   4   8   3      354.54      342.45      6.37 o
   5   8   3      288.14      283.21      6.11 o
   6   8   3        0.03        0.51      1.01 o
   7   8   3      737.61      683.67     14.08 o
   8   8   3      413.18      408.59     12.31 o
   9   8   3      295.93      293.60      8.07 o
  10   8   3       27.12       27.23      3.96 o
  11   8   3        1.45        2.33      2.45 o
  12   8   3        0.67        2.31      2.99 o
  13   8   3      116.02      121.68      8.24 o
  14   8   3        0.32        1.66      3.63 o
  15   8   3       50.08       41.08      7.10 o
 -15   9   3       61.84       66.71      8.79 o
 -14   9   3       11.24        4.99      6.97 o
 -13   9   3      155.93      148.55     10.81 o
 -12   9   3      245.31      244.10     13.12 o
 -11   9   3        6.78        8.09      2.61 o
 -10   9   3        7.17        6.06      2.26 o
  -9   9   3       88.75       96.16      8.32 o
  -8   9   3       78.39       61.27      3.45 o
  -7   9   3       13.62       22.95      1.85 o
  -6   9   3      226.12      217.40      5.19 o
  -5   9   3      197.08      191.69      4.38 o
  -4   9   3       39.58       24.22      1.80 o
  -3   9   3       16.36       14.91      1.34 o
  -2   9   3      158.54      178.54      3.76 o
  -1   9   3      383.22      385.11      5.96 o
   0   9   3      129.69      110.67      2.80 o
   1   9   3      141.36      134.47      2.97 o
   2   9   3        0.69        0.17      0.62 o
   3   9   3      728.52      763.92      9.32 o
   4   9   3       40.32       30.19      1.95 o
   5   9   3     1215.42     1150.94     16.73 o
   6   9   3       79.43       70.69      3.59 o
   7   9   3        0.04        1.33      1.36 o
   8   9   3       94.39       92.58      5.83 o
   9   9   3       30.95       25.24      3.09 o
  10   9   3       57.32       65.31      5.79 o
  11   9   3       29.70       28.86      5.25 o
  12   9   3       23.52       15.79      4.47 o
  13   9   3       15.15       17.62      4.72 o
  14   9   3        5.01        7.31      4.02 o
 -15  10   3        6.69        3.21      4.07 o
 -14  10   3       24.24       17.65      6.75 o
 -13  10   3        0.03        3.10      3.63 o
 -12  10   3       84.69      102.74      8.66 o
 -11  10   3       27.51       24.06      4.87 o
 -10  10   3       85.23       88.33      6.07 o
  -9  10   3        3.72        3.60      2.34 o
  -8  10   3      320.59      327.87      7.76 o
  -7  10   3       64.75       77.09      3.21 o
  -6  10   3      179.87      162.99      5.18 o
  -5  10   3       85.56       61.18      3.37 o
  -4  10   3       10.65       16.62      1.54 o
  -3  10   3      571.29      578.54      7.82 o
  -2  10   3       96.67       95.09      2.79 o
  -1  10   3        7.31        7.10      1.01 o
   0  10   3     1058.03     1056.72     11.55 o
   1  10   3      220.29      232.26      4.24 o
   2  10   3       50.26       51.53      2.48 o
   3  10   3      419.58      401.39      7.43 o
   4  10   3       26.89       24.47      2.11 o
   5  10   3      124.33      115.73      4.73 o
   6  10   3       42.19       39.08      3.63 o
   7  10   3      270.04      250.81      8.13 o
   8  10   3      133.09      137.16      6.13 o
   9  10   3       21.03       18.18      4.17 o
  10  10   3      167.13      165.28      9.49 o
  11  10   3       41.39       38.21      5.81 o
  12  10   3        1.95       -0.19      2.92 o
  13  10   3       44.01       55.94      7.56 o
  14  10   3        2.85        0.95      3.79 o
 -14  11   3       31.97       26.75      6.24 o
 -13  11   3       28.14       27.49      6.24 o
 -12  11   3        0.09        6.11      2.84 o
 -11  11   3      106.76      115.19      7.34 o
 -10  11   3       65.41       63.40      7.46 o
  -9  11   3       41.74       40.80      4.57 o
  -8  11   3      109.35      109.56      4.81 o
  -7  11   3      136.27      152.88      4.39 o
  -6  11   3       36.72       39.51      2.58 o
  -5  11   3      230.66      238.79      5.27 o
  -4  11   3        7.85        4.94      1.18 o
  -3  11   3        0.93        1.25      0.95 o
  -2  11   3      372.17      341.35      5.76 o
  -1  11   3      105.38       94.57      2.92 o
   0  11   3      936.04      883.14     10.45 o
   1  11   3       77.56       72.56      3.02 o
   2  11   3      105.51      101.17      3.76 o
   3  11   3      168.31      163.74      4.62 o
   4  11   3       54.81       45.22      3.44 o
   5  11   3      167.35      170.29      5.95 o
   6  11   3       33.89       31.08      3.44 o
   7  11   3        5.83        4.73      2.14 o
   8  11   3       57.12       66.41      4.93 o
   9  11   3        0.32        2.21      2.18 o
  10  11   3        0.75        1.25      2.05 o
  11  11   3       24.16       29.27      5.42 o
  12  11   3       41.64       32.37      6.12 o
  13  11   3      132.20      144.84     13.91 o
 -13  12   3        2.09        3.55      3.08 o
 -12  12   3       17.18       13.57      3.81 o
 -11  12   3        3.74        1.45      2.33 o
 -10  12   3       88.57       81.43     13.26 o
  -9  12   3        7.98        9.53      2.78 o
  -8  12   3       85.36       94.29      5.50 o
  -7  12   3       23.71       25.03      2.88 o
  -6  12   3       33.04       33.50      2.52 o
  -5  12   3       11.38        9.34      1.85 o
  -4  12   3        1.47        0.12      0.93 o
  -3  12   3      115.98      122.53      3.80 o
  -2  12   3      298.73      301.85      5.92 o
  -1  12   3       28.33       24.80      2.20 o
   0  12   3       11.03       15.99      1.61 o
   1  12   3      383.42      345.32      6.84 o
   2  12   3      432.84      408.96     12.32 o
   3  12   3      326.41      309.84      6.92 o
   4  12   3        6.44        5.28      2.76 o
   5  12   3       39.42       32.03      3.69 o
   6  12   3       54.19       39.00      3.96 o
   7  12   3       91.63       92.40      5.74 o
   8  12   3      100.04      107.91      6.30 o
   9  12   3      102.73      101.12      6.36 o
  10  12   3        4.22        6.55      2.67 o
  11  12   3       16.85       24.09      6.68 o
  12  12   3       12.67       12.38      4.41 o
  13  12   3        0.59        3.22      3.87 o
 -13  13   3        1.15        4.13      3.45 o
 -12  13   3       33.20       23.80      5.08 o
 -11  13   3        0.24        5.68      2.87 o
 -10  13   3        3.53       -1.01      2.12 o
  -9  13   3        6.23        7.47      2.78 o
  -8  13   3       67.19       68.24      6.64 o
  -7  13   3       50.60       58.14      6.36 o
  -6  13   3      224.40      236.60      5.78 o
  -5  13   3      130.19      133.53      4.39 o
  -4  13   3      119.54      115.09      4.06 o
  -3  13   3       30.60       27.65      2.36 o
  -2  13   3      352.68      341.43      6.62 o
  -1  13   3       50.39       56.68      2.91 o
   0  13   3        3.30       -0.44      1.05 o
   1  13   3       70.77       69.56      3.40 o
   2  13   3       33.62       29.81      3.09 o
   3  13   3        0.34        0.73      1.28 o
   4  13   3       47.41       46.82      4.41 o
   5  13   3        7.11        2.93      1.94 o
   6  13   3       24.32       24.01      5.15 o
   7  13   3        0.66        0.78      1.87 o
   8  13   3       51.28       51.60      4.95 o
   9  13   3        4.95        3.48      2.41 o
  10  13   3      163.78      175.61      8.58 o
  11  13   3       19.05       18.79      5.07 o
  12  13   3       15.39       14.53      4.81 o
 -12  14   3        1.48        4.74      3.37 o
 -11  14   3        6.21        6.16      3.23 o
 -10  14   3        7.83       12.32      5.31 o
  -9  14   3       17.73       22.79      4.56 o
  -8  14   3      280.74      288.17      9.51 o
  -7  14   3      127.24      118.59      6.77 o
  -6  14   3       31.42       27.42      2.86 o
  -5  14   3        6.19        5.95      1.68 o
  -4  14   3      118.53      118.53      4.73 o
  -3  14   3       82.99       80.46      3.65 o
  -2  14   3      122.51      115.84      4.13 o
  -1  14   3       58.72       57.93      3.97 o
   0  14   3        0.13        2.75      1.31 o
   1  14   3        0.97        0.78      1.44 o
   2  14   3      224.53      217.43      8.24 o
   3  14   3       63.88       59.89      3.66 o
   4  14   3        6.61        2.26      2.30 o
   5  14   3      111.39      103.37      6.26 o
   6  14   3       58.41       63.83      5.27 o
   7  14   3        1.67        0.76      2.28 o
   8  14   3        3.46        2.21      2.34 o
   9  14   3       11.99        9.94      3.56 o
  10  14   3        3.64        4.21      2.90 o
  11  14   3       10.37        4.54      4.00 o
 -11  15   3       40.37       42.66      5.95 o
 -10  15   3       26.10       20.64      4.95 o
  -9  15   3       23.31       23.55      4.36 o
  -8  15   3      433.92      454.70     12.53 o
  -7  15   3        0.18        2.13      2.19 o
  -6  15   3        3.50        1.07      1.83 o
  -5  15   3        9.15        4.95      1.80 o
  -4  15   3        4.94        4.89      1.64 o
  -3  15   3      229.83      229.85      9.30 o
  -2  15   3        6.41        7.47      1.67 o
  -1  15   3       11.83       10.90      1.98 o
   0  15   3       73.34       72.03      3.85 o
   1  15   3      205.64      215.35      6.45 o
   2  15   3       83.97       74.96      4.24 o
   3  15   3      108.79      105.72      7.41 o
   4  15   3       65.86       67.72      8.77 o
   5  15   3        4.65        1.45      2.25 o
   6  15   3        0.95       -0.02      2.02 o
   7  15   3        1.60        1.95      2.48 o
   8  15   3        3.64        1.24      2.52 o
   9  15   3       66.00       64.60      6.03 o
  10  15   3      229.66      255.04     10.64 o
 -10  16   3        7.27        3.34      3.43 o
  -9  16   3        1.13        4.14      2.93 o
  -8  16   3       77.35       65.32      6.52 o
  -7  16   3       88.23       93.06      9.27 o
  -6  16   3       28.19       25.68      3.84 o
  -5  16   3       34.57       36.76      3.35 o
  -4  16   3        4.82        2.69      1.61 o
  -3  16   3       22.17       21.06      2.38 o
  -2  16   3      100.81       98.76      5.05 o
  -1  16   3       25.98       23.23      2.68 o
   0  16   3        5.03        6.43      2.01 o
   1  16   3      244.51      242.08      7.64 o
   2  16   3      172.92      163.71      5.99 o
   3  16   3       12.22       11.80      2.62 o
   4  16   3        0.59       -0.06      2.22 o
   5  16   3        9.45        6.61      2.93 o
   6  16   3       77.53       82.64      6.42 o
   7  16   3        8.09        6.30      2.92 o
   8  16   3        5.16        6.74      3.04 o
   9  16   3       98.36      108.74      7.60 o
  -9  17   3        3.34        0.97      3.10 o
  -8  17   3      139.40      135.29     13.88 o
  -7  17   3       57.85       54.01      6.64 o
  -6  17   3        4.89        2.57      2.55 o
  -5  17   3       30.99       30.03      3.45 o
  -4  17   3      263.54      274.57      7.61 o
  -3  17   3       27.52       28.01      3.09 o
  -2  17   3       33.78       32.30      3.75 o
  -1  17   3       16.82       15.64      2.50 o
   0  17   3        0.74        2.39      1.85 o
   1  17   3       33.29       34.03      3.45 o
   2  17   3       91.42       90.14      5.28 o
   3  17   3        3.34        4.27      3.03 o
   4  17   3        0.46        1.09      2.54 o
   5  17   3        0.34        0.49      2.49 o
   6  17   3      179.48      176.01     10.12 o
   7  17   3       23.07       24.43      4.29 o
   8  17   3       59.85       72.26     10.70 o
  -7  18   3       10.84        3.83      2.95 o
  -6  18   3        7.48        7.83      3.02 o
  -5  18   3       41.18       33.04      4.65 o
  -4  18   3        3.12        0.37      2.14 o
  -3  18   3        1.48        2.77      2.03 o
  -2  18   3       35.66       36.01      3.66 o
  -1  18   3        8.86        4.19      2.20 o
   0  18   3        2.84        4.74      2.21 o
   1  18   3       66.47       65.35      4.65 o
   2  18   3        3.31        1.23      2.23 o
   3  18   3       10.04        6.46      3.00 o
   4  18   3       76.96       73.66     11.45 o
   5  18   3        7.28        7.12      4.45 o
   6  18   3       28.21       33.00      8.09 o
  -5  19   3       19.71       17.55      4.38 o
  -4  19   3       69.60       75.04      5.99 o
  -3  19   3        0.34        0.61      2.18 o
  -2  19   3        2.36        1.95      2.47 o
  -1  19   3        0.70        3.82      2.40 o
   0  19   3       52.35       56.29      6.76 o
   1  19   3       26.21       29.89      3.64 o
   2  19   3       15.38       14.88      3.77 o
   3  19   3      166.18      184.63     15.61 o
   4  19   3       35.53       45.56      5.77 o
 -16   0   4       40.85       35.51      7.10 o
 -14   0   4        0.08        2.60      3.15 o
 -12   0   4       11.83        3.92      3.11 o
 -10   0   4      591.56      540.73     18.73 o
  -8   0   4     1371.80     1410.58     18.02 o
  -6   0   4       15.72        9.62      2.54 o
  -4   0   4      150.72      160.74      5.71 o
  -2   0   4     2693.46     2607.90     87.38 o
   0   0   4       87.81       93.74      3.08 o
   2   0   4        1.60        1.14      0.79 o
   4   0   4        9.57        9.56      1.46 o
   6   0   4      100.15      135.28      5.46 o
   8   0   4       57.47       86.82      6.49 o
  10   0   4      283.13      243.50     15.52 o
  12   0   4      185.74      228.56     17.09 o
  14   0   4      268.97      235.55     19.25 o
  16   0   4       17.05       15.81      8.97 o
 -17   1   4       28.36       30.71      7.36 o
 -16   1   4        5.61        9.04      3.99 o
 -15   1   4       15.24       13.01      3.49 o
 -14   1   4       18.42       16.24      3.31 o
 -13   1   4      349.41      352.97     11.96 o
 -12   1   4       17.37       11.20      2.72 o
 -11   1   4        9.80        5.43      1.91 o
 -10   1   4      219.91      220.60     10.26 o
  -9   1   4       53.75       44.80      2.42 o
  -8   1   4        0.74        1.73      0.65 o
  -7   1   4       32.07       32.96      1.66 o
  -6   1   4     2647.94     2767.52     24.10 o
  -5   1   4       10.41       12.22      0.93 o
  -4   1   4      600.10      632.74     10.17 o
  -3   1   4      223.22      236.14      4.27 o
  -2   1   4       61.66       57.65      1.97 o
  -1   1   4     1421.94     1488.36     19.24 o
   0   1   4        2.99        1.79      0.55 o
   1   1   4      331.32      325.51      6.81 o
   2   1   4      134.39      143.65      2.31 o
   3   1   4        0.24        0.39      0.36 o
   4   1   4      121.75      169.35      3.28 o
   5   1   4      308.53      362.71      5.97 o
   6   1   4        0.12        1.11      0.98 o
   7   1   4      110.53      116.97      3.54 o
   8   1   4      480.73      414.78      7.79 o
   9   1   4        0.29        0.29      1.17 o
  10   1   4       20.94       14.52      7.25 o
  11   1   4       49.46       46.95      6.19 o
  12   1   4      116.40      130.10     10.49 o
  13   1   4        0.43        0.98      3.84 o
  14   1   4       68.74       92.67      9.65 o
  15   1   4      288.81      331.77     17.35 o
  16   1   4        3.44        3.84      5.19 o
 -17   2   4        0.14       -3.33      3.51 o
 -16   2   4        7.81       17.68      3.84 o
 -15   2   4      169.68      193.23      9.22 o
 -14   2   4        0.03        3.17      2.36 o
 -13   2   4        2.77        2.65      2.17 o
 -12   2   4        0.39       -0.07      1.69 o
 -11   2   4       28.00       28.31      5.84 o
 -10   2   4      522.18      492.70     10.64 o
  -9   2   4      216.78      190.47      4.59 o
  -8   2   4      582.35      577.76      6.81 o
  -7   2   4      168.64      198.89      3.31 o
  -6   2   4      172.32      172.97      2.88 o
  -5   2   4       86.21      109.07      3.16 o
  -4   2   4      548.33      606.50      7.65 o
  -3   2   4        0.00        0.23      0.66 o
  -2   2   4      214.22      247.73      4.61 o
  -1   2   4      407.13      385.23      7.27 o
   0   2   4       10.48       19.14      1.16 o
   1   2   4      818.08      849.28     27.27 o
   2   2   4      129.48      159.04      3.37 o
   3   2   4      976.80     1122.96     11.40 o
   4   2   4       63.80       81.49      2.51 o
   5   2   4      595.19      615.93     13.03 o
   6   2   4       10.16       12.85      1.94 o
   7   2   4      305.76      270.64      8.14 o
   8   2   4       17.34       15.98      1.73 o
   9   2   4      116.35       98.58      4.47 o
  10   2   4       56.87       67.32      6.39 o
  11   2   4      173.48      165.36      9.74 o
  12   2   4       85.11       78.96      8.00 o
  13   2   4       12.22        8.94      4.29 o
  14   2   4      127.08      132.22     11.12 o
  15   2   4      160.84      190.97     15.34 o
  16   2   4        5.67        3.85      5.29 o
 -17   3   4        3.04        1.98      4.61 o
 -16   3   4       91.38       94.37     10.91 o
 -15   3   4        4.36        3.49      2.74 o
 -14   3   4       20.17       22.90      3.92 o
 -13   3   4       19.71       17.89      3.23 o
 -12   3   4      111.81      110.27      5.76 o
 -11   3   4       10.89       15.54      2.83 o
 -10   3   4      515.86      487.39     10.54 o
  -9   3   4      369.54      379.64      6.20 o
  -8   3   4       42.88       43.46      2.55 o
  -7   3   4      325.08      316.00      4.44 o
  -6   3   4        7.88        3.22      0.69 o
  -5   3   4     1101.84     1184.69     10.39 o
  -4   3   4       77.09       99.66      2.29 o
  -3   3   4      599.13      643.62      9.09 o
  -2   3   4     1102.21     1167.95     15.62 o
  -1   3   4      200.38      239.17      5.04 o
   0   3   4      853.43      941.83     17.64 o
   1   3   4      495.29      539.43     12.46 o
   2   3   4     2453.14     2708.17     28.19 o
   3   3   4       80.69       86.33      2.41 o
   4   3   4       19.85       24.59      2.02 o
   5   3   4      109.50      131.93      2.61 o
   6   3   4      798.37      751.06      9.58 o
   7   3   4        1.42        2.78      1.00 o
   8   3   4      664.00      625.76     10.46 o
   9   3   4       88.20      100.57      6.16 o
  10   3   4        1.04       -0.22      1.44 o
  11   3   4      161.18      134.85     19.03 o
  12   3   4       13.82       10.98      4.74 o
  13   3   4       87.35       88.59     14.02 o
  14   3   4       31.05       21.37      5.80 o
  15   3   4        2.94        1.29      4.46 o
  16   3   4        3.61        8.37      5.69 o
 -16   4   4       36.35       56.55      9.37 o
 -15   4   4        0.29        2.20      3.62 o
 -14   4   4        5.31        9.40      3.37 o
 -13   4   4        1.13        1.14      1.99 o
 -12   4   4       18.55       11.69      2.65 o
 -11   4   4        6.19        3.52      1.44 o
 -10   4   4      261.37      268.36      6.51 o
  -9   4   4       15.87       10.86      2.55 o
  -8   4   4       80.97       71.94      3.22 o
  -7   4   4       17.42       16.50      1.35 o
  -6   4   4      179.85      184.94      3.14 o
  -5   4   4      570.58      609.78      6.71 o
  -4   4   4        2.26        1.32      0.46 o
  -3   4   4      118.06      137.85      3.91 o
  -2   4   4     1374.77     1558.67     20.44 o
  -1   4   4       69.68       83.68      2.36 o
   0   4   4      372.76      403.25      5.76 o
   1   4   4       62.86       55.74      2.13 o
   2   4   4       78.17       97.62      1.96 o
   3   4   4     2775.10     3120.65     30.72 o
   4   4   4      171.62      169.13      3.40 o
   5   4   4      266.77      260.36      6.91 o
   6   4   4       30.26       27.61      2.28 o
   7   4   4       92.43      107.67      3.16 o
   8   4   4      516.82      482.53      8.99 o
   9   4   4        8.26        8.13      3.34 o
  10   4   4       31.07       22.99      3.32 o
  11   4   4        0.70        1.49      2.21 o
  12   4   4        8.09        4.33      2.53 o
  13   4   4        0.65       -0.36      3.36 o
  14   4   4       22.75       19.49      8.51 o
  15   4   4       16.02       13.37     10.71 o
  16   4   4       93.38       79.92     10.31 o
 -16   5   4      132.98      158.21     14.17 o
 -15   5   4      110.89      114.50     11.68 o
 -14   5   4       30.69       40.64      5.33 o
 -13   5   4        4.20        5.34      2.67 o
 -12   5   4       21.54       20.30      2.67 o
 -11   5   4      369.50      360.16      8.81 o
 -10   5   4       28.43       18.49      2.33 o
  -9   5   4       93.28       96.99      3.22 o
  -8   5   4      390.08      381.13      5.79 o
  -7   5   4      146.51      130.10      3.21 o
  -6   5   4      107.50      126.99      2.63 o
  -5   5   4      542.29      629.87      7.39 o
  -4   5   4      237.74      186.89      3.40 o
  -3   5   4      179.42      213.34      3.63 o
  -2   5   4     1899.01     2128.54     24.40 o
  -1   5   4      692.11      719.66      9.59 o
   0   5   4      111.51       97.13      2.38 o
   1   5   4      435.04      511.28      6.54 o
   2   5   4        5.76       11.80      0.80 o
   3   5   4     1374.07     1394.99     13.82 o
   4   5   4       86.27       91.72      2.55 o
   5   5   4      238.33      248.60      4.64 o
   6   5   4      381.38      369.03      6.40 o
   7   5   4     2159.50     2092.83     22.66 o
   8   5   4      118.49      113.67      6.18 o
   9   5   4      130.32      110.93      5.67 o
  10   5   4        0.16        2.73      1.96 o
  11   5   4       93.27      105.25      6.55 o
  12   5   4        2.58        1.25      2.52 o
  13   5   4       41.78       36.10      4.94 o
  14   5   4       27.83       21.94      6.21 o
  15   5   4        0.36        2.26      4.70 o
 -16   6   4       24.53       21.89      6.74 o
 -15   6   4      332.20      398.25     17.14 o
 -14   6   4        6.31        5.97      3.74 o
 -13   6   4        2.82        1.77      2.06 o
 -12   6   4       68.56       74.18      4.53 o
 -11   6   4      208.48      193.27      6.38 o
 -10   6   4       63.97       69.86      5.78 o
  -9   6   4        4.50        4.90      1.39 o
  -8   6   4       24.43       24.61      1.77 o
  -7   6   4        7.00        1.14      0.76 o
  -6   6   4        6.28        8.29      1.03 o
  -5   6   4      156.93      138.26      3.72 o
  -4   6   4      764.93      774.45      9.12 o
  -3   6   4      141.15      141.61      2.79 o
  -2   6   4       77.50       78.69      2.27 o
  -1   6   4       88.97       99.04      2.26 o
   0   6   4      214.15      276.66      4.22 o
   1   6   4       93.57       91.82      2.42 o
   2   6   4      337.15      382.31      4.63 o
   3   6   4       20.43       24.10      1.37 o
   4   6   4      150.68      145.07      3.38 o
   5   6   4      235.87      237.23      5.12 o
   6   6   4       57.97       61.47      3.33 o
   7   6   4        0.79        1.04      0.91 o
   8   6   4        2.72        4.18      1.50 o
   9   6   4       80.66       73.18      5.09 o
  10   6   4       35.50       37.36      5.53 o
  11   6   4       73.05       64.42      9.35 o
  12   6   4       27.07       29.05      5.66 o
  13   6   4        9.43        6.95      3.40 o
  14   6   4      131.46      134.46     11.48 o
  15   6   4       78.83       73.24      9.53 o
 -16   7   4       49.52       64.77      9.39 o
 -15   7   4        8.99       12.59      4.34 o
 -14   7   4       17.57       11.59      4.59 o
 -13   7   4       36.02       39.36      6.13 o
 -12   7   4        0.77        2.94      1.80 o
 -11   7   4       71.69       78.96      6.83 o
 -10   7   4        3.45        2.45      1.42 o
  -9   7   4       13.05       10.52      1.73 o
  -8   7   4       41.27       46.54      2.48 o
  -7   7   4       49.24       44.69      4.08 o
  -6   7   4       77.70       74.40      3.97 o
  -5   7   4       13.83        9.74      1.15 o
  -4   7   4      169.71      180.74      3.67 o
  -3   7   4      279.20      298.00      4.53 o
  -2   7   4       65.98       54.16      1.85 o
  -1   7   4       62.26       58.81      1.70 o
   0   7   4      124.63      127.56      2.49 o
   1   7   4      238.24      258.56      3.98 o
   2   7   4      182.06      185.75      2.77 o
   3   7   4      724.76      789.85      7.55 o
   4   7   4       23.41       26.88      2.27 o
   5   7   4       57.33       51.73      3.09 o
   6   7   4      499.64      494.68     12.79 o
   7   7   4      119.47      110.26      4.10 o
   8   7   4      468.94      463.62      9.36 o
   9   7   4        6.73        8.10      2.45 o
  10   7   4       13.59       13.20      3.07 o
  11   7   4        0.25        2.79      2.39 o
  12   7   4       60.55       61.31      9.35 o
  13   7   4       34.38       28.27      5.62 o
  14   7   4       80.78       83.54      7.26 o
  15   7   4        2.97        2.64      4.61 o
 -15   8   4        5.05        2.98      5.64 o
 -14   8   4      155.90      178.39     18.39 o
 -13   8   4       10.52       18.28      8.80 o
 -12   8   4        1.71        2.65      2.35 o
 -11   8   4      236.65      259.22      7.87 o
 -10   8   4       54.95       57.92      3.98 o
  -9   8   4       27.74       40.43      3.05 o
  -8   8   4       39.08       33.27      2.27 o
  -7   8   4       82.42       70.32      2.82 o
  -6   8   4      795.24      765.07     10.31 o
  -5   8   4      832.97      867.80     10.96 o
  -4   8   4      184.29      181.72      3.98 o
  -3   8   4       22.83       21.07      1.55 o
  -2   8   4        1.32        3.39      0.65 o
  -1   8   4      184.84      213.80      3.63 o
   0   8   4       21.98       16.93      1.14 o
   1   8   4        2.18        0.46      0.53 o
   2   8   4       45.56       40.96      1.74 o
   3   8   4        1.92        3.49      0.89 o
   4   8   4        1.16        1.68      0.95 o
   5   8   4      186.20      188.48      4.91 o
   6   8   4      783.67      749.38     11.66 o
   7   8   4        0.66        2.23      1.23 o
   8   8   4       48.09       52.23      5.29 o
   9   8   4      341.75      340.24     10.86 o
  10   8   4       14.39       10.22      2.96 o
  11   8   4        1.64        2.52      2.40 o
  12   8   4      142.25      145.18      8.40 o
  13   8   4       49.10       36.57      5.25 o
  14   8   4        1.82        2.98      3.37 o
  15   8   4        1.65        2.38      4.43 o
 -15   9   4        8.65        8.19      5.60 o
 -14   9   4        0.65       -1.70      3.48 o
 -13   9   4       96.58      100.91      7.94 o
 -12   9   4      123.76      129.86      7.81 o
 -11   9   4        0.39       -0.03      1.86 o
 -10   9   4        3.76        2.59      1.75 o
  -9   9   4        3.62        5.50      1.96 o
  -8   9   4       50.60       48.88      2.73 o
  -7   9   4       77.40      104.66      3.78 o
  -6   9   4      108.60      117.74      3.59 o
  -5   9   4      779.69      685.00     10.50 o
  -4   9   4      292.74      236.41      4.52 o
  -3   9   4      426.76      445.41      6.43 o
  -2   9   4      290.42      287.01      4.27 o
  -1   9   4       72.68       72.78      2.07 o
   0   9   4      420.90      434.93      6.00 o
   1   9   4        1.12        2.37      0.81 o
   2   9   4      714.46      742.94     10.29 o
   3   9   4       25.78       23.78      1.68 o
   4   9   4      375.05      376.58      7.46 o
   5   9   4        2.52        0.80      1.12 o
   6   9   4      113.36      114.25      5.97 o
   7   9   4       26.65       30.34      2.95 o
   8   9   4       25.35       21.44      2.59 o
   9   9   4        3.68        4.21      1.80 o
  10   9   4       53.55       51.53      5.18 o
  11   9   4        3.96        5.84      2.99 o
  12   9   4      266.42      271.43     11.12 o
  13   9   4      118.55      127.92     17.02 o
  14   9   4       35.38       34.65      9.06 o
 -14  10   4       15.27       22.12      5.86 o
 -13  10   4       10.67       13.10      3.67 o
 -12  10   4      187.53      205.34      9.36 o
 -11  10   4        1.55       -0.07      1.99 o
 -10  10   4       32.72       33.00      3.46 o
  -9  10   4       43.78       49.48      4.63 o
  -8  10   4        2.58        4.39      1.34 o
  -7  10   4        3.55        2.86      1.15 o
  -6  10   4      201.54      205.57      4.59 o
  -5  10   4       97.82      106.57      3.53 o
  -4  10   4      374.84      315.96      5.80 o
  -3  10   4     1147.77      995.96     12.30 o
  -2  10   4      523.04      484.06      8.58 o
  -1  10   4       56.82       67.09      2.59 o
   0  10   4      222.17      230.53      4.52 o
   1  10   4      213.16      191.67      5.00 o
   2  10   4      337.55      315.73      6.37 o
   3  10   4      147.11      136.07      3.78 o
   4  10   4        4.84        3.96      1.43 o
   5  10   4       46.31       53.30      4.04 o
   6  10   4      404.82      395.95      9.42 o
   7  10   4       24.26       18.32      4.05 o
   8  10   4      172.77      168.52      6.28 o
   9  10   4       28.05       23.99      4.55 o
  10  10   4        5.57       10.31      3.56 o
  11  10   4       81.13       88.73     16.00 o
  12  10   4        0.35        2.07      3.30 o
  13  10   4        0.18        1.75      3.47 o
  14  10   4        0.00        3.37      3.17 o
 -14  11   4       14.06       12.00      4.94 o
 -13  11   4        0.05        2.42      2.84 o
 -12  11   4        0.02        0.78      2.66 o
 -11  11   4       12.93       13.55      4.88 o
 -10  11   4       24.71       23.11      7.13 o
  -9  11   4       56.23       66.51      4.18 o
  -8  11   4      483.34      492.00     10.28 o
  -7  11   4      100.24      105.32      4.34 o
  -6  11   4      106.49      118.14      3.89 o
  -5  11   4       35.80       36.98      2.47 o
  -4  11   4        1.17        2.22      1.02 o
  -3  11   4       22.34       11.91      1.52 o
  -2  11   4       72.39       57.09      2.64 o
  -1  11   4       15.39       17.45      1.63 o
   0  11   4        1.81        1.47      0.99 o
   1  11   4       99.85       90.11      3.49 o
   2  11   4        0.67        1.46      1.05 o
   3  11   4        0.08        0.25      0.93 o
   4  11   4      247.57      228.43      6.89 o
   5  11   4       18.49       24.44      5.77 o
   6  11   4      142.27      142.91      6.24 o
   7  11   4       71.47       80.22      5.10 o
   8  11   4        1.12        1.42      1.81 o
   9  11   4        5.85        4.06      2.21 o
  10  11   4       34.25       37.82      5.62 o
  11  11   4       33.33       24.79      5.03 o
  12  11   4       46.39       53.54      9.83 o
  13  11   4       25.70        6.53      7.76 o
 -13  12   4       28.92       32.80      5.10 o
 -12  12   4       21.82       19.11      4.12 o
 -11  12   4       71.58       77.61      7.59 o
 -10  12   4       33.49       32.86      4.49 o
  -9  12   4        0.00        0.72      1.88 o
  -8  12   4       45.29       46.26      3.66 o
  -7  12   4      104.63      114.93      4.20 o
  -6  12   4      195.12      183.66      4.94 o
  -5  12   4        6.48        3.83      1.38 o
  -4  12   4       22.74       19.50      2.34 o
  -3  12   4      113.18       97.24      3.57 o
  -2  12   4       20.28        9.94      1.49 o
  -1  12   4       46.85       58.98      3.87 o
   0  12   4      139.26      126.35      4.31 o
   1  12   4      383.88      365.35      7.64 o
   2  12   4       32.98       25.68      2.70 o
   3  12   4       47.07       45.28      4.44 o
   4  12   4      111.12      101.45      5.52 o
   5  12   4       11.83       20.12      3.04 o
   6  12   4        0.19        1.67      1.81 o
   7  12   4       19.03       17.64      3.06 o
   8  12   4       40.63       35.35      7.81 o
   9  12   4        3.85        6.02      2.85 o
  10  12   4       76.28       72.99      7.53 o
  11  12   4       28.03       26.43      8.40 o
  12  12   4        1.38        1.67      4.50 o
  13  12   4       31.44       32.55      5.87 o
 -13  13   4        1.89        1.53      3.13 o
 -12  13   4        0.91        0.15      2.69 o
 -11  13   4       22.55       18.86      4.05 o
 -10  13   4        0.02       -0.13      2.40 o
  -9  13   4        4.15        8.15      2.54 o
  -8  13   4        2.89        3.61      2.08 o
  -7  13   4       53.33       44.82      3.31 o
  -6  13   4       36.96       29.30      2.58 o
  -5  13   4        8.58        4.87      1.50 o
  -4  13   4       23.82       23.17      2.21 o
  -3  13   4      127.51      111.77      3.92 o
  -2  13   4       12.30       14.25      1.73 o
  -1  13   4       30.06       18.92      2.10 o
   0  13   4        2.36        2.47      1.23 o
   1  13   4        3.55        3.85      1.42 o
   2  13   4      137.79      133.02      6.04 o
   3  13   4      316.96      312.29      8.34 o
   4  13   4        6.89        4.15      2.60 o
   5  13   4        0.04        0.78      1.76 o
   6  13   4       69.19       73.52      5.57 o
   7  13   4       49.47       59.34      4.97 o
   8  13   4       64.77       65.50      5.39 o
   9  13   4       67.32       71.42     10.49 o
  10  13   4        0.22        1.90      2.99 o
  11  13   4       16.34       15.34      4.71 o
  12  13   4        6.52        8.34      3.92 o
 -12  14   4        9.66        9.28      3.82 o
 -11  14   4       15.80        9.89      3.63 o
 -10  14   4        7.27        3.05      2.83 o
  -9  14   4      145.16      147.11     11.50 o
  -8  14   4        8.44       11.55      3.58 o
  -7  14   4       70.33       72.61      4.67 o
  -6  14   4       21.43       22.96      2.66 o
  -5  14   4       43.76       46.53      3.65 o
  -4  14   4       44.18       47.20      3.05 o
  -3  14   4       31.31       22.44      2.21 o
  -2  14   4        0.11        1.11      1.17 o
  -1  14   4       36.89       29.68      3.24 o
   0  14   4        8.06        8.11      1.86 o
   1  14   4      122.60      118.38      4.77 o
   2  14   4      345.65      372.55      8.39 o
   3  14   4       47.64       51.72      4.13 o
   4  14   4       81.70       84.75      5.68 o
   5  14   4       30.98       28.55      3.79 o
   6  14   4       21.85       19.15      3.41 o
   7  14   4        0.21        1.98      2.10 o
   8  14   4       18.74       12.10      3.02 o
   9  14   4        2.92        4.51      2.68 o
  10  14   4        8.84       10.04      3.26 o
  11  14   4      281.37      317.77     14.64 o
 -11  15   4        0.71        1.62      3.17 o
 -10  15   4      125.09      145.94      9.19 o
  -9  15   4       36.94       42.17      6.98 o
  -8  15   4        0.06        3.77      2.40 o
  -7  15   4       87.21       87.90      5.94 o
  -6  15   4        2.20        1.21      1.59 o
  -5  15   4      218.51      221.70      5.99 o
  -4  15   4       72.37       72.44      3.80 o
  -3  15   4       35.42       37.08      2.87 o
  -2  15   4        4.66        3.21      1.92 o
  -1  15   4       26.52       28.86      2.96 o
   0  15   4      115.85      110.52      6.09 o
   1  15   4        8.09        6.57      1.86 o
   2  15   4       82.58       78.60      4.28 o
   3  15   4        2.16        2.14      1.85 o
   4  15   4        1.45       -0.42      1.98 o
   5  15   4        9.09        9.16      2.65 o
   6  15   4      137.59      150.89      7.71 o
   7  15   4        0.00       -0.64      2.27 o
   8  15   4        2.82        1.91      2.46 o
   9  15   4       11.54        8.74      4.79 o
  10  15   4      125.64      123.18      7.71 o
 -10  16   4      145.34      156.61      9.72 o
  -9  16   4      101.98      102.30     15.78 o
  -8  16   4       15.16       13.18      3.26 o
  -7  16   4       31.31       31.98      4.23 o
  -6  16   4      177.11      176.41     10.32 o
  -5  16   4       98.58       93.54      5.46 o
  -4  16   4       98.70       92.08      5.00 o
  -3  16   4       17.21       14.24      2.52 o
  -2  16   4       17.80       21.42      2.82 o
  -1  16   4        2.20        3.67      1.86 o
   0  16   4      325.31      328.93      9.68 o
   1  16   4       21.74       18.84      2.74 o
   2  16   4       31.42       38.96      3.47 o
   3  16   4       48.13       49.67      6.54 o
   4  16   4        0.00       -0.18      2.30 o
   5  16   4       79.54       81.12      8.07 o
   6  16   4      104.75      101.49      6.80 o
   7  16   4       57.20       59.77      8.64 o
   8  16   4        7.15        4.78      2.89 o
   9  16   4       70.98       84.19     10.06 o
  -8  17   4        1.71        5.46      2.98 o
  -7  17   4      158.92      169.60      8.30 o
  -6  17   4        8.65       13.74      3.30 o
  -5  17   4       47.16       50.21      4.00 o
  -4  17   4       23.14       15.88      3.17 o
  -3  17   4       19.38       22.72      3.13 o
  -2  17   4       22.02       30.18      3.32 o
  -1  17   4        0.92        4.08      1.92 o
   0  17   4        0.24        1.19      1.77 o
   1  17   4       69.22       67.51      4.49 o
   2  17   4        0.79        2.47      2.19 o
   3  17   4       29.01       26.43      4.96 o
   4  17   4       87.98       94.61      6.86 o
   5  17   4      182.87      185.83      8.90 o
   6  17   4       24.99       32.13      4.76 o
   7  17   4       16.32       23.54      4.31 o
   8  17   4        8.83        7.34      2.76 o
  -7  18   4        8.93        6.80      3.22 o
  -6  18   4       21.87       18.89      3.73 o
  -5  18   4        1.35       -0.21      2.57 o
  -4  18   4        0.88        0.99      2.40 o
  -3  18   4       92.96      108.67      7.29 o
  -2  18   4        0.88        2.67      2.14 o
  -1  18   4        8.70        6.14      2.29 o
   0  18   4        2.20        5.52      2.47 o
   1  18   4        0.21        3.24      2.02 o
   2  18   4        4.71        4.45      2.40 o
   3  18   4        3.85        5.37      3.25 o
   4  18   4       22.65       22.71      5.12 o
   5  18   4       20.43       30.37      5.19 o
   6  18   4       75.46       96.40      8.44 o
  -4  19   4        7.45        6.35      2.97 o
  -3  19   4        0.20        1.25      2.53 o
  -2  19   4        0.77        2.61      2.31 o
  -1  19   4        6.07        7.37      2.50 o
   0  19   4        1.04        3.25      2.32 o
   1  19   4        0.41       -1.10      2.37 o
   2  19   4        0.05        0.71      2.75 o
   3  19   4        0.65        1.71      2.95 o
 -17   0   5       97.18       91.48     10.84 o
 -15   0   5       40.68       55.64      8.13 o
 -13   0   5       77.91       85.14      8.64 o
 -11   0   5       15.62       16.98      4.43 o
  -9   0   5       98.38       99.62      8.12 o
  -7   0   5     1377.90     1266.78     14.34 o
  -5   0   5      465.59      481.57      8.49 o
  -3   0   5      243.03      278.86      6.26 o
  -1   0   5       48.11       59.17      2.77 o
   1   0   5      286.14      346.87     12.41 o
   3   0   5      284.17      307.58      5.84 o
   5   0   5      818.12      857.08     13.49 o
   7   0   5      355.08      307.77      7.76 o
   9   0   5       16.17       22.55      5.45 o
  11   0   5      219.95      207.08     14.86 o
  13   0   5       98.01      123.51     14.02 o
  15   0   5        0.95       -2.64      6.11 o
 -17   1   5       13.93       13.16      4.04 o
 -16   1   5        0.01        1.29      2.57 o
 -15   1   5        7.56       11.36      3.50 o
 -14   1   5       46.83       49.45      5.21 o
 -13   1   5       85.42      101.66      6.65 o
 -12   1   5      157.85      150.03     17.74 o
 -11   1   5       37.46       36.72      5.49 o
 -10   1   5      189.64      199.23      6.48 o
  -9   1   5      450.45      448.72      8.00 o
  -8   1   5      721.59      694.70      8.00 o
  -7   1   5      918.95      961.99      8.26 o
  -6   1   5        0.52        0.84      0.44 o
  -5   1   5        6.48        3.36      0.61 o
  -4   1   5      314.83      290.08      4.42 o
  -3   1   5     1578.53     1612.92     19.11 o
  -2   1   5        9.22       10.50      1.34 o
  -1   1   5      168.07      179.28      3.79 o
   0   1   5      379.68      387.65      7.17 o
   1   1   5      444.93      459.70      9.33 o
   2   1   5        4.82        3.65      0.63 o
   3   1   5     1703.84     1965.30     17.35 o
   4   1   5      364.69      408.83      5.43 o
   5   1   5       21.88       12.53      0.95 o
   6   1   5       23.88       26.70      1.81 o
   7   1   5       14.29        7.61      1.20 o
   8   1   5       31.66       33.88      2.51 o
   9   1   5      116.27      114.08      8.46 o
  10   1   5        7.71        4.05      2.58 o
  11   1   5      109.70       87.09      7.58 o
  12   1   5       36.98       33.65      5.78 o
  13   1   5       35.55       40.08      7.27 o
  14   1   5       14.00       11.36      4.82 o
  15   1   5       88.85       96.23     10.21 o
  16   1   5      283.10      350.63     26.04 o
 -17   2   5       41.44       48.66      6.07 o
 -16   2   5       55.82       61.23      6.35 o
 -15   2   5        0.94        3.67      2.49 o
 -14   2   5       18.95       26.01      4.18 o
 -13   2   5       59.51       61.07      5.45 o
 -12   2   5       24.05       22.73      3.54 o
 -11   2   5        1.53        1.72      1.67 o
 -10   2   5       38.68       25.88      2.91 o
  -9   2   5        4.72        4.38      1.05 o
  -8   2   5       66.18       55.83      2.18 o
  -7   2   5       29.02       16.61      1.12 o
  -6   2   5        1.37        3.18      0.56 o
  -5   2   5       45.34       36.24      1.55 o
  -4   2   5       68.59       71.59      2.07 o
  -3   2   5      314.30      350.69      5.29 o
  -2   2   5      102.16      120.71      2.55 o
  -1   2   5      177.89      217.14      3.71 o
   0   2   5        4.47        5.07      0.95 o
   1   2   5      394.43      416.47     10.75 o
   2   2   5     1089.43     1264.53     38.44 o
   3   2   5      229.21      240.96      3.87 o
   4   2   5        4.08        1.84      0.50 o
   5   2   5       62.73       78.03      2.36 o
   6   2   5      421.06      442.77      9.88 o
   7   2   5       26.89       20.69      1.88 o
   8   2   5      274.34      242.06      5.84 o
   9   2   5      102.74       94.58      4.97 o
  10   2   5       64.87       85.04      5.71 o
  11   2   5       38.64       28.85      5.01 o
  12   2   5       65.71       75.09      7.69 o
  13   2   5       31.34       28.58      5.96 o
  14   2   5      240.81      295.61     15.02 o
  15   2   5        5.55        4.56      4.71 o
  16   2   5       30.75       26.17      7.06 o
 -17   3   5        2.06        0.48      3.84 o
 -16   3   5       17.45       18.43      4.14 o
 -15   3   5       79.38       85.48      6.92 o
 -14   3   5      158.74      181.60     14.79 o
 -13   3   5       15.96       15.09      3.26 o
 -12   3   5        1.44       -0.41      1.70 o
 -11   3   5      123.80      120.32     11.93 o
 -10   3   5      202.96      202.22      6.39 o
  -9   3   5      314.53      305.44      6.11 o
  -8   3   5      609.57      569.31     10.47 o
  -7   3   5      166.03      149.31      2.82 o
  -6   3   5       26.00       28.64      1.56 o
  -5   3   5      113.87      137.89      2.42 o
  -4   3   5       85.46      100.39      2.15 o
  -3   3   5      210.33      238.00      3.92 o
  -2   3   5     2923.91     3048.76     36.87 o
  -1   3   5     6350.73     6838.87     89.24 o
   0   3   5      653.27      730.72      9.29 o
   1   3   5      253.97      320.99     14.53 o
   2   3   5       75.56       80.30      4.57 o
   3   3   5     1293.27     1499.58     17.66 o
   4   3   5       45.18       44.70      1.73 o
   5   3   5       83.31      103.34      3.56 o
   6   3   5      308.97      316.77      5.29 o
   7   3   5      644.46      568.15     10.76 o
   8   3   5      468.35      443.00     13.13 o
   9   3   5       68.09       47.11      4.31 o
  10   3   5      158.38      159.52      8.95 o
  11   3   5       13.14       15.85      4.01 o
  12   3   5       32.50       31.10      9.37 o
  13   3   5        0.35       -0.55      3.44 o
  14   3   5       72.76       76.18      8.93 o
  15   3   5       16.81       23.35      6.31 o
  16   3   5        0.18        2.58      3.93 o
 -16   4   5        8.45        7.98      5.01 o
 -15   4   5        3.87        4.93      2.79 o
 -14   4   5      211.37      216.95     10.56 o
 -13   4   5       10.61        9.51      2.80 o
 -12   4   5        9.98       11.79      2.82 o
 -11   4   5      323.20      300.65     10.51 o
 -10   4   5       10.10        6.21      1.51 o
  -9   4   5      250.93      221.44      4.56 o
  -8   4   5      144.39      141.38      3.53 o
  -7   4   5       41.55       39.92      2.27 o
  -6   4   5      124.23      128.74      3.47 o
  -5   4   5       20.08       25.26      1.20 o
  -4   4   5      132.71      129.60      2.85 o
  -3   4   5     2415.74     2677.91     25.87 o
  -2   4   5      708.98      805.07     10.60 o
  -1   4   5     5175.39     5559.55     65.86 o
   0   4   5     1216.28     1290.73     13.75 o
   1   4   5     1648.15     1897.87     21.40 o
   2   4   5     2084.49     2330.78     26.84 o
   3   4   5      464.02      442.48      5.40 o
   4   4   5      122.74      106.40      2.64 o
   5   4   5      857.38      890.96     11.09 o
   6   4   5      125.77      109.44      3.23 o
   7   4   5      255.97      207.64      5.25 o
   8   4   5       97.96       99.96      4.46 o
   9   4   5      176.73      154.46      8.91 o
  10   4   5       85.76       92.13      7.00 o
  11   4   5       28.85       24.56      4.79 o
  12   4   5        7.04       10.43      4.11 o
  13   4   5      100.22      105.32      9.51 o
  14   4   5       48.43       54.44     19.84 o
  15   4   5       20.28       25.26      6.77 o
 -16   5   5       10.30       15.01      5.60 o
 -15   5   5        9.32       12.41      5.14 o
 -14   5   5       25.89       19.24      3.84 o
 -13   5   5      123.08       97.85      6.87 o
 -12   5   5       60.99       63.45      6.50 o
 -11   5   5        4.01        5.06      1.79 o
 -10   5   5       68.99       63.51      3.47 o
  -9   5   5      860.88      849.09     11.27 o
  -8   5   5       26.30       17.21      1.87 o
  -7   5   5        2.81        0.20      0.71 o
  -6   5   5      234.88      220.68      4.37 o
  -5   5   5       93.74      114.31      3.24 o
  -4   5   5      606.03      555.63      6.25 o
  -3   5   5      728.23      812.83      8.87 o
  -2   5   5     2001.09     2133.55     22.41 o
  -1   5   5      713.68      902.95     11.56 o
   0   5   5     1990.35     2215.21     21.17 o
   1   5   5      176.87      171.74      2.64 o
   2   5   5      205.11      240.89      3.37 o
   3   5   5      180.83      233.64      4.05 o
   4   5   5        1.80        1.53      0.67 o
   5   5   5       24.62       40.40      1.99 o
   6   5   5      264.68      236.73      6.53 o
   7   5   5       59.81       68.84      2.95 o
   8   5   5        0.50        1.25      1.45 o
   9   5   5       20.01       23.17      3.15 o
  10   5   5      196.92      209.41      8.11 o
  11   5   5       47.19       48.75      5.01 o
  12   5   5      204.75      208.49     11.54 o
  13   5   5        0.84        1.65      4.52 o
  14   5   5       19.44       24.70      5.96 o
  15   5   5        8.69       10.49      5.41 o
 -16   6   5        0.01       -2.09      3.88 o
 -15   6   5        2.05        9.41      4.94 o
 -14   6   5        4.46        4.57      2.86 o
 -13   6   5       17.32       18.91      4.96 o
 -12   6   5        1.46        0.11      1.74 o
 -11   6   5      215.33      231.64      7.17 o
 -10   6   5       15.56       12.95      2.19 o
  -9   6   5       41.97       41.12      3.36 o
  -8   6   5       74.33       74.13      3.17 o
  -7   6   5       48.03       39.16      1.96 o
  -6   6   5      309.26      349.24      5.31 o
  -5   6   5      386.56      387.02      5.76 o
  -4   6   5       20.70       25.51      1.52 o
  -3   6   5       27.22       47.30      2.19 o
  -2   6   5      187.23      168.98      3.61 o
  -1   6   5        2.60        9.00      0.87 o
   0   6   5     1570.04     1660.83     17.80 o
   1   6   5       12.90       16.96      1.00 o
   2   6   5        5.12        3.53      0.76 o
   3   6   5        4.32        9.95      0.80 o
   4   6   5      202.28      207.28      4.37 o
   5   6   5       23.20       12.74      2.21 o
   6   6   5        4.46        1.36      0.91 o
   7   6   5        3.71        4.99      1.28 o
   8   6   5      529.28      517.85     12.58 o
   9   6   5      112.11      115.86      6.98 o
  10   6   5       17.82       22.62      3.46 o
  11   6   5       11.00        7.96      2.90 o
  12   6   5       34.67       40.68      6.05 o
  13   6   5       23.16       26.78      5.89 o
  14   6   5        3.17        0.60      3.88 o
  15   6   5       30.71       16.72      7.65 o
 -16   7   5       53.97       47.73      9.37 o
 -15   7   5      101.21       99.75     11.97 o
 -14   7   5        6.32        0.04      3.44 o
 -13   7   5       67.29       78.32      5.49 o
 -12   7   5        0.48        2.13      1.74 o
 -11   7   5       78.02       82.34      5.72 o
 -10   7   5       19.74       18.66      2.94 o
  -9   7   5      102.72       95.22      3.52 o
  -8   7   5      247.17      217.22      5.27 o
  -7   7   5        0.82        6.22      1.59 o
  -6   7   5      491.20      512.95      7.34 o
  -5   7   5      279.52      280.78      5.15 o
  -4   7   5      497.90      489.68      7.09 o
  -3   7   5      129.59      113.64      2.83 o
  -2   7   5       43.08       44.27      1.73 o
  -1   7   5        2.33        5.53      0.76 o
   0   7   5        0.44        4.03      0.63 o
   1   7   5        0.19        0.05      0.54 o
   2   7   5        1.09        1.83      0.57 o
   3   7   5        0.83        7.97      0.87 o
   4   7   5      587.53      542.60      7.81 o
   5   7   5        1.92        2.08      0.98 o
   6   7   5       81.89       77.43      3.31 o
   7   7   5       73.08       61.30      3.31 o
   8   7   5       27.72       25.96      4.55 o
   9   7   5       30.77       35.30      3.87 o
  10   7   5       31.10       25.19      3.64 o
  11   7   5       26.64       29.77      4.22 o
  12   7   5       71.47       69.02      6.10 o
  13   7   5        2.10        5.90      3.08 o
  14   7   5        4.56        6.86      4.48 o
  15   7   5        6.24        8.23      3.93 o
 -15   8   5       10.40       12.41      5.45 o
 -14   8   5      188.78      225.34     15.92 o
 -13   8   5       72.86       63.61      6.73 o
 -12   8   5        9.13       10.38      2.38 o
 -11   8   5      177.08      197.58      7.00 o
 -10   8   5       64.11       60.92      3.80 o
  -9   8   5       24.00       25.80      2.35 o
  -8   8   5       10.11       13.47      3.00 o
  -7   8   5      220.91      170.48      4.53 o
  -6   8   5      760.42      645.47     10.23 o
  -5   8   5      280.36      200.87      4.43 o
  -4   8   5      222.12      218.28      4.47 o
  -3   8   5       82.14       91.39      3.59 o
  -2   8   5      420.71      420.57      5.54 o
  -1   8   5     1009.75      927.95      9.12 o
   0   8   5       77.22       72.74      2.05 o
   1   8   5       10.31        9.65      2.09 o
   2   8   5      170.53      172.81      3.86 o
   3   8   5      339.36      295.86      5.32 o
   4   8   5       67.46       74.34      3.26 o
   5   8   5      185.41      167.65      9.08 o
   6   8   5      375.51      370.03      7.92 o
   7   8   5        2.68        3.24      1.36 o
   8   8   5       67.45       66.24      3.90 o
   9   8   5       87.03       91.18      5.87 o
  10   8   5       33.06       30.63      5.19 o
  11   8   5      111.22      120.63      7.94 o
  12   8   5       38.89       45.77      5.39 o
  13   8   5       24.05       30.36      4.74 o
  14   8   5       11.54        9.88      4.72 o
 -15   9   5        1.31        0.18      4.17 o
 -14   9   5       12.76        4.83      4.69 o
 -13   9   5       10.33       12.84      3.83 o
 -12   9   5       32.37       36.16      5.51 o
 -11   9   5       16.35       16.45      2.81 o
 -10   9   5       22.54       19.56      2.74 o
  -9   9   5      142.45      151.68      5.34 o
  -8   9   5        0.90        0.39      1.00 o
  -7   9   5       13.45       10.29      1.55 o
  -6   9   5       12.88       14.74      1.58 o
  -5   9   5       36.24       41.60      2.33 o
  -4   9   5        8.28        4.09      1.05 o
  -3   9   5        0.00        0.72      0.68 o
  -2   9   5      575.40      520.01      7.08 o
  -1   9   5      855.45      808.87     10.88 o
   0   9   5        0.53       -0.75      0.69 o
   1   9   5       13.52       11.79      1.83 o
   2   9   5        0.80        0.34      0.75 o
   3   9   5      293.01      280.18      5.44 o
   4   9   5      157.14      181.99      5.28 o
   5   9   5       24.11       21.48      2.20 o
   6   9   5       24.32       18.67      2.28 o
   7   9   5       72.47       88.81      7.82 o
   8   9   5        0.62        3.68      1.59 o
   9   9   5      175.13      183.09      8.09 o
  10   9   5      148.99      157.85      8.16 o
  11   9   5      221.34      241.75     10.62 o
  12   9   5       13.02        5.95      3.54 o
  13   9   5        0.07        0.15      2.92 o
  14   9   5        0.15       -0.93      3.10 o
 -14  10   5       37.60       33.90      8.16 o
 -13  10   5       22.14       12.46      4.56 o
 -12  10   5        0.19        3.92      2.56 o
 -11  10   5       10.80        6.88      2.93 o
 -10  10   5       20.06       10.61      2.16 o
  -9  10   5       41.50       42.15      3.44 o
  -8  10   5        0.00        1.25      1.18 o
  -7  10   5       18.20       11.39      1.73 o
  -6  10   5      288.68      259.68      5.29 o
  -5  10   5        3.59        2.13      1.01 o
  -4  10   5        0.08        1.28      0.84 o
  -3  10   5      173.32      172.75      4.44 o
  -2  10   5      185.81      200.79      4.10 o
  -1  10   5       45.21       31.01      2.04 o
   0  10   5      727.67      635.86      9.38 o
   1  10   5      101.74       84.12      3.18 o
   2  10   5       18.54       26.94      2.04 o
   3  10   5      151.78      124.69      5.39 o
   4  10   5      194.69      186.50      8.81 o
   5  10   5       27.88       32.38      3.18 o
   6  10   5       10.82        4.87      1.64 o
   7  10   5      186.14      187.90      6.34 o
   8  10   5      326.67      332.27      8.93 o
   9  10   5        0.65        1.57      2.29 o
  10  10   5       56.07       61.52      5.73 o
  11  10   5       60.75       62.96      6.02 o
  12  10   5       15.98       17.91      6.57 o
  13  10   5       31.73       22.11      4.83 o
 -14  11   5       17.22       14.06      6.81 o
 -13  11   5       18.55       19.51      4.98 o
 -12  11   5        0.50        1.29      2.53 o
 -11  11   5        9.75        9.91      3.07 o
 -10  11   5      165.47      166.76      6.20 o
  -9  11   5       26.86       20.55      2.71 o
  -8  11   5       56.22       65.73      3.21 o
  -7  11   5      153.54      152.89      4.53 o
  -6  11   5       55.78       52.01      2.89 o
  -5  11   5       60.55       59.12      3.46 o
  -4  11   5        0.44        0.79      0.94 o
  -3  11   5      302.03      316.47      6.05 o
  -2  11   5        3.30        2.96      1.31 o
  -1  11   5       30.82       29.90      2.18 o
   0  11   5      254.00      241.76      5.36 o
   1  11   5      180.62      151.26      4.96 o
   2  11   5      196.84      170.04      5.33 o
   3  11   5        3.43        1.98      1.24 o
   4  11   5        4.87        6.52      1.88 o
   5  11   5        2.81        0.22      1.45 o
   6  11   5        1.42        1.53      1.61 o
   7  11   5      161.22      174.62      6.92 o
   8  11   5        0.30        1.89      1.99 o
   9  11   5       55.60       68.86      5.13 o
  10  11   5       14.79        8.36      3.53 o
  11  11   5       56.84       58.41     13.60 o
  12  11   5       57.66       63.59      7.63 o
  13  11   5      105.83      116.08      9.11 o
 -13  12   5       44.65       47.86      6.06 o
 -12  12   5       44.71       46.32      5.70 o
 -11  12   5       36.56       26.73      4.29 o
 -10  12   5       22.80       25.00      3.68 o
  -9  12   5        2.85        2.42      1.93 o
  -8  12   5       32.47       34.92      3.06 o
  -7  12   5       31.56       28.65      2.50 o
  -6  12   5        3.81        4.98      1.40 o
  -5  12   5       31.53       29.01      2.55 o
  -4  12   5       11.83       14.34      1.76 o
  -3  12   5        0.07        0.23      1.06 o
  -2  12   5      132.31      131.48      4.13 o
  -1  12   5      103.44      102.37      3.76 o
   0  12   5        1.15        0.48      0.98 o
   1  12   5        8.53        4.28      1.33 o
   2  12   5        0.64        1.82      1.15 o
   3  12   5       11.27       14.21      2.61 o
   4  12   5       76.55       78.28      5.03 o
   5  12   5      215.07      227.26      8.68 o
   6  12   5       44.00       43.27      6.49 o
   7  12   5       40.94       39.02      4.06 o
   8  12   5       27.12       33.05      4.13 o
   9  12   5       79.06       86.19      5.78 o
  10  12   5       25.01       25.49      4.96 o
  11  12   5       41.84       59.95     14.90 o
  12  12   5       39.26       29.30      7.27 o
 -12  13   5        0.46       -0.37      2.89 o
 -11  13   5      110.59      110.97      7.96 o
 -10  13   5        4.86        2.96      2.51 o
  -9  13   5      303.59      328.11      9.16 o
  -8  13   5       55.86       60.30      4.30 o
  -7  13   5        7.60        5.98      1.70 o
  -6  13   5        3.28        4.56      1.52 o
  -5  13   5        9.21        8.18      1.67 o
  -4  13   5        0.41        1.48      1.22 o
  -3  13   5      385.58      391.23      7.86 o
  -2  13   5       34.32       34.52      2.95 o
  -1  13   5       39.74       30.40      2.71 o
   0  13   5       34.78       31.92      2.80 o
   1  13   5        4.37        2.99      1.38 o
   2  13   5       35.98       38.67      4.06 o
   3  13   5       48.91       51.88      3.81 o
   4  13   5      134.99      136.29     11.66 o
   5  13   5        2.84        4.69      2.06 o
   6  13   5        2.45        2.57      2.01 o
   7  13   5       72.87       67.52      5.17 o
   8  13   5       34.98       33.87      4.12 o
   9  13   5        9.93        7.94      2.80 o
  10  13   5        4.74        4.49      3.39 o
  11  13   5        9.07        9.80      4.10 o
 -12  14   5       21.59       24.95      5.03 o
 -11  14   5       36.60       39.31      5.49 o
 -10  14   5        0.46        1.62      2.78 o
  -9  14   5       88.46       88.44      6.18 o
  -8  14   5      112.35      126.19      8.20 o
  -7  14   5       91.33      101.38      4.46 o
  -6  14   5       70.81       86.58      5.11 o
  -5  14   5      119.38      123.85      4.89 o
  -4  14   5        0.97        2.75      1.56 o
  -3  14   5        1.20        1.45      1.46 o
  -2  14   5        5.28        2.37      1.55 o
  -1  14   5       99.91       94.69      4.50 o
   0  14   5        7.56        7.31      1.70 o
   1  14   5       25.18       21.76      2.50 o
   2  14   5       44.90       35.14      3.01 o
   3  14   5      160.77      155.21      6.16 o
   4  14   5       76.98       79.22      5.53 o
   5  14   5      144.15      156.30      7.19 o
   6  14   5       15.73       17.11      5.07 o
   7  14   5        1.58        3.26      2.40 o
   8  14   5       11.08        6.76      2.80 o
   9  14   5       21.82       20.57      3.76 o
  10  14   5      156.22      178.65     10.82 o
  11  14   5        0.67        2.05      2.86 o
 -11  15   5        7.08        6.85      3.60 o
 -10  15   5       62.71       67.94      8.05 o
  -9  15   5       55.40       64.40      8.53 o
  -8  15   5      188.65      218.62      9.67 o
  -7  15   5       25.78       22.75      3.03 o
  -6  15   5      107.69      110.78      5.53 o
  -5  15   5      468.74      487.33     10.72 o
  -4  15   5        0.10        1.16      1.52 o
  -3  15   5      129.14      140.54      5.73 o
  -2  15   5       40.85       46.27      3.61 o
  -1  15   5        5.37        6.22      1.94 o
   0  15   5       27.11       38.13      3.29 o
   1  15   5       47.76       45.74      3.24 o
   2  15   5      405.95      391.60     10.26 o
   3  15   5        4.09        3.79      1.99 o
   4  15   5       44.00       40.66      6.03 o
   5  15   5       58.57       70.88      5.60 o
   6  15   5        6.07       12.83      3.07 o
   7  15   5        1.16        3.49      2.60 o
   8  15   5       13.28       10.29      3.18 o
   9  15   5       85.13       87.85      6.55 o
  10  15   5       81.61       97.04      8.25 o
 -10  16   5       21.51       17.74      5.16 o
  -9  16   5       31.91       19.44      4.28 o
  -8  16   5        5.62        0.27      2.72 o
  -7  16   5        0.01        3.13      2.91 o
  -6  16   5       55.87       61.86      4.21 o
  -5  16   5        0.60        1.15      1.85 o
  -4  16   5        0.74        3.03      1.89 o
  -3  16   5        1.02        2.54      1.71 o
  -2  16   5       45.41       48.31      3.86 o
  -1  16   5      104.78      116.58      5.36 o
   0  16   5      296.60      329.01      9.10 o
   1  16   5       31.95       29.97      2.96 o
   2  16   5        7.49        5.70      2.14 o
   3  16   5        3.93        1.46      2.07 o
   4  16   5        1.38        3.83      2.48 o
   5  16   5      140.09      160.96     11.89 o
   6  16   5       15.61       13.15      3.36 o
   7  16   5        0.27        2.24      2.61 o
   8  16   5        0.62       -0.81      2.53 o
   9  16   5       55.45       53.30      8.42 o
  -8  17   5       27.87       31.27      7.01 o
  -7  17   5        3.45        3.62      3.01 o
  -6  17   5       16.10       18.99      3.17 o
  -5  17   5       22.40       16.84      3.28 o
  -4  17   5       12.73       11.44      2.58 o
  -3  17   5       12.97       11.68      2.59 o
  -2  17   5       10.81       14.52      2.64 o
  -1  17   5       29.22       33.47      3.47 o
   0  17   5      241.61      257.90      7.75 o
   1  17   5       48.91       56.80      4.22 o
   2  17   5      196.20      207.96      7.28 o
   3  17   5        2.97        2.00      2.61 o
   4  17   5        0.07        1.25      2.51 o
   5  17   5        2.66        3.05      2.57 o
   6  17   5        0.03        5.50      2.77 o
   7  17   5        9.70        6.40      3.02 o
  -6  18   5      115.72      132.64     11.86 o
  -5  18   5       30.36       29.98      5.41 o
  -4  18   5      156.86      149.70      8.70 o
  -3  18   5        8.04        4.34      2.31 o
  -2  18   5        2.01        0.75      2.05 o
  -1  18   5       64.59       65.48      4.77 o
   0  18   5      249.74      244.65      7.85 o
   1  18   5        3.87        2.71      2.35 o
   2  18   5        5.51        9.62      2.85 o
   3  18   5        4.10        6.95      2.85 o
   4  18   5       53.20       53.68      5.07 o
   5  18   5        0.53        1.42      2.36 o
  -4  19   5        0.53       -0.59      2.48 o
  -3  19   5       86.19       95.84      5.74 o
  -2  19   5       22.15       16.62      3.12 o
  -1  19   5       17.67       17.55      3.08 o
   0  19   5        0.09        3.12      2.38 o
   1  19   5       12.31        9.87      3.08 o
   2  19   5       93.50       84.80      6.91 o
   3  19   5       23.24       11.33      3.55 o
 -16   0   6        9.76       14.28      5.23 o
 -14   0   6       10.96        8.93      4.25 o
 -12   0   6       36.44       26.03      5.71 o
 -10   0   6      789.32      732.14     25.26 o
  -8   0   6        0.23        1.33      0.93 o
  -6   0   6       58.92       51.63      3.41 o
  -4   0   6      105.82       97.28      4.61 o
  -2   0   6       53.62       73.28      7.63 o
   0   0   6     1394.26     1502.03     37.34 o
   2   0   6       83.98       65.60      4.61 o
   4   0   6      519.92      586.70      9.19 o
   6   0   6      932.00      949.42     16.07 o
   8   0   6      512.81      445.64     21.73 o
  10   0   6        0.02        1.76      3.44 o
  12   0   6       32.86       29.91      7.87 o
  14   0   6       19.59       37.70      9.85 o
 -17   1   6       14.69       12.43      3.94 o
 -16   1   6       30.50       26.53      4.76 o
 -15   1   6        1.70        0.88      2.25 o
 -14   1   6        2.69        3.46      2.35 o
 -13   1   6       10.90        9.30      4.59 o
 -12   1   6        2.46        2.83      1.97 o
 -11   1   6      168.21      177.16      7.83 o
 -10   1   6       47.71       54.78      3.79 o
  -9   1   6      120.62      117.19      3.05 o
  -8   1   6       46.15       51.30      1.88 o
  -7   1   6      390.57      365.54      4.57 o
  -6   1   6      189.83      201.23      3.16 o
  -5   1   6     1306.75     1443.56     12.61 o
  -4   1   6      145.35      136.50      2.72 o
  -3   1   6     1877.59     1843.54     21.79 o
  -2   1   6       73.54       73.93      2.20 o
  -1   1   6     1183.16     1300.14     17.65 o
   0   1   6      340.62      367.68      7.15 o
   1   1   6        2.96        2.26      0.36 o
   2   1   6      833.70      964.06     15.13 o
   3   1   6     1018.57     1122.42     12.28 o
   4   1   6      124.22      136.77      2.43 o
   5   1   6      144.16      128.59      2.70 o
   6   1   6        6.42        4.35      0.90 o
   7   1   6        3.77        2.01      0.91 o
   8   1   6       17.15       13.24      1.83 o
   9   1   6        1.55       -0.27      1.36 o
  10   1   6       21.00       13.01      3.47 o
  11   1   6        1.05        4.41      2.97 o
  12   1   6       43.23       56.93      6.93 o
  13   1   6        1.99        3.96      3.60 o
  14   1   6      184.15      217.95     12.70 o
  15   1   6       88.12      108.33     10.38 o
 -17   2   6        6.59        5.83      3.34 o
 -16   2   6       15.00       13.11      5.20 o
 -15   2   6        2.27        5.44      2.70 o
 -14   2   6        0.02        1.54      2.20 o
 -13   2   6       50.88       53.66      5.36 o
 -12   2   6        1.20        4.70      2.20 o
 -11   2   6       26.60       26.40      5.78 o
 -10   2   6       88.40       83.83      6.59 o
  -9   2   6       35.90       37.17      2.60 o
  -8   2   6      228.33      230.19      3.77 o
  -7   2   6       10.98       17.94      1.19 o
  -6   2   6      573.28      587.56      6.32 o
  -5   2   6       28.58       42.88      1.60 o
  -4   2   6        1.61        0.29      0.41 o
  -3   2   6     3393.24     3534.60     32.85 o
  -2   2   6      377.61      402.37      6.29 o
  -1   2   6      597.83      595.99      8.94 o
   0   2   6      635.36      750.87     10.37 o
   1   2   6      860.38      983.60     19.29 o
   2   2   6     1982.03     2130.81     28.85 o
   3   2   6        8.21        5.67      0.90 o
   4   2   6       13.41       21.20      0.97 o
   5   2   6      647.55      736.52      7.43 o
   6   2   6      386.42      371.54      6.20 o
   7   2   6      332.47      316.07      5.96 o
   8   2   6        0.36        0.80      1.16 o
   9   2   6       43.46       46.37      3.67 o
  10   2   6      167.53      147.13      6.81 o
  11   2   6       10.85        3.54      3.35 o
  12   2   6       14.19       11.33      3.97 o
  13   2   6       21.99       18.89      5.00 o
  14   2   6      162.75      173.73     11.85 o
  15   2   6        4.36       -1.23      4.17 o
 -16   3   6       10.78       16.88      4.10 o
 -15   3   6       11.15       22.91      4.92 o
 -14   3   6        0.79        1.40      2.26 o
 -13   3   6        2.48        3.47      2.89 o
 -12   3   6        1.03        3.94      2.53 o
 -11   3   6       68.82       67.77      7.43 o
 -10   3   6        8.07       12.71      3.00 o
  -9   3   6      177.05      163.29      4.89 o
  -8   3   6        0.38        3.17      0.94 o
  -7   3   6      463.58      478.54      5.49 o
  -6   3   6       27.65       34.95      1.47 o
  -5   3   6       94.48       93.93      2.15 o
  -4   3   6       97.22      105.30      2.46 o
  -3   3   6       83.99       75.34      2.55 o
  -2   3   6      495.94      603.26      7.24 o
  -1   3   6      122.48       97.54      2.59 o
   0   3   6     2581.93     2929.45     34.01 o
   1   3   6      109.70      112.23      8.79 o
   2   3   6      206.85      209.71      7.91 o
   3   3   6       45.55       45.68      2.39 o
   4   3   6       22.66       27.36      1.88 o
   5   3   6      171.22      186.33      4.05 o
   6   3   6     1126.91     1112.50     14.52 o
   7   3   6     1366.59     1378.65     20.02 o
   8   3   6      152.74      120.95      4.30 o
   9   3   6        7.68        5.60      1.79 o
  10   3   6       42.94       40.31      4.27 o
  11   3   6      254.44      256.19     19.07 o
  12   3   6       30.22       21.10      4.79 o
  13   3   6       23.43       15.71      6.17 o
  14   3   6       67.14       73.44      8.37 o
  15   3   6       45.93       41.69      7.16 o
 -16   4   6       70.73       94.96      7.74 o
 -15   4   6       26.82       30.65      4.82 o
 -14   4   6        9.75       10.08      3.09 o
 -13   4   6       87.08       71.42      5.99 o
 -12   4   6       45.18       47.09      6.28 o
 -11   4   6      246.83      259.87      9.90 o
 -10   4   6       77.61       82.92      3.89 o
  -9   4   6      125.92      128.74      3.96 o
  -8   4   6      311.61      333.22      5.73 o
  -7   4   6        1.87        2.46      0.73 o
  -6   4   6       11.00        6.98      0.85 o
  -5   4   6       44.80       43.28      1.55 o
  -4   4   6      166.27      191.87      3.29 o
  -3   4   6       72.18       62.42      2.65 o
  -2   4   6     1577.19     1766.32     17.70 o
  -1   4   6       75.15       82.73      1.92 o
   0   4   6        0.92        1.03      0.41 o
   1   4   6       11.40        5.60      0.62 o
   2   4   6       96.62      108.45      2.47 o
   3   4   6        9.51        0.74      0.75 o
   4   4   6       36.16       33.93      1.78 o
   5   4   6      342.44      338.62      6.69 o
   6   4   6      160.61      148.59      4.02 o
   7   4   6       15.30       23.07      2.18 o
   8   4   6        1.70        2.28      1.54 o
   9   4   6        1.74        1.77      1.41 o
  10   4   6      131.79      115.57     10.30 o
  11   4   6      215.37      230.21      9.10 o
  12   4   6       53.60       48.48      6.63 o
  13   4   6       42.82       41.84     17.19 o
  14   4   6        9.30        3.71      4.08 o
  15   4   6       15.71       13.99      5.40 o
 -16   5   6       86.61      105.18      8.20 o
 -15   5   6        0.04        3.93      2.60 o
 -14   5   6      150.15      157.02      8.59 o
 -13   5   6       26.65       26.64      4.34 o
 -12   5   6       19.46       12.72      3.17 o
 -11   5   6       35.06       22.84      4.32 o
 -10   5   6       55.92       61.73      3.79 o
  -9   5   6       18.44       19.36      2.16 o
  -8   5   6       13.21       15.60      1.51 o
  -7   5   6        5.67        6.14      0.89 o
  -6   5   6        2.56        1.51      0.81 o
  -5   5   6       32.23       29.32      1.49 o
  -4   5   6     1277.45     1298.06     11.52 o
  -3   5   6     1112.66     1111.03     12.08 o
  -2   5   6     1171.94     1186.45     12.72 o
  -1   5   6        0.12        0.54      0.47 o
   0   5   6       35.97       41.64      1.65 o
   1   5   6     1948.88     2106.55     21.66 o
   2   5   6      111.52      116.46      2.86 o
   3   5   6      622.33      620.25     10.42 o
   4   5   6        0.48        2.61      0.86 o
   5   5   6     1104.33     1233.21     14.36 o
   6   5   6      530.91      503.23      8.22 o
   7   5   6       34.62       31.36      2.90 o
   8   5   6      345.29      325.22      9.15 o
   9   5   6       72.77       57.51      4.38 o
  10   5   6       64.71       71.07      5.08 o
  11   5   6       52.32       51.31      5.05 o
  12   5   6       63.28       61.94      9.79 o
  13   5   6       25.76       26.45      5.69 o
  14   5   6        9.15       12.37      4.55 o
  15   5   6        3.77        1.54      3.54 o
 -16   6   6        2.20        2.86      4.36 o
 -15   6   6      132.25      158.67      9.04 o
 -14   6   6       39.74       35.61      5.05 o
 -13   6   6       25.04       21.48      3.97 o
 -12   6   6      330.94      349.80     12.39 o
 -11   6   6       44.47       47.73      4.12 o
 -10   6   6       27.94       21.89      2.97 o
  -9   6   6        1.80        1.46      0.99 o
  -8   6   6       31.14       29.96      2.51 o
  -7   6   6       45.71       40.51      2.70 o
  -6   6   6      124.32      115.78      3.53 o
  -5   6   6      509.46      462.59      5.91 o
  -4   6   6       18.54       10.25      1.05 o
  -3   6   6       33.22       30.36      1.82 o
  -2   6   6      324.06      313.85      4.98 o
  -1   6   6        1.33        0.45      0.49 o
   0   6   6      150.20      156.25      2.77 o
   1   6   6      928.67      973.02     10.96 o
   2   6   6       10.19       11.24      0.83 o
   3   6   6      471.17      527.34      7.81 o
   4   6   6      921.13      846.65     10.21 o
   5   6   6       63.31       65.35      2.24 o
   6   6   6       79.28       73.94      2.99 o
   7   6   6       76.79       76.23      4.73 o
   8   6   6      137.54      131.60      5.87 o
   9   6   6       25.33       23.16      3.28 o
  10   6   6        3.55        5.30      4.63 o
  11   6   6       98.59       98.28      6.25 o
  12   6   6        8.67        7.18      3.09 o
  13   6   6       34.86       39.75      5.31 o
  14   6   6       35.85       34.15      6.42 o
  15   6   6        4.34        3.14      3.64 o
 -15   7   6        5.34        3.70      4.32 o
 -14   7   6       27.55       23.32      4.41 o
 -13   7   6      241.57      266.66     11.26 o
 -12   7   6      106.22      110.82      6.17 o
 -11   7   6      155.73      145.49      8.02 o
 -10   7   6      166.00      183.74      8.68 o
  -9   7   6       12.07        9.21      1.96 o
  -8   7   6       49.76       36.19      3.00 o
  -7   7   6       77.66       89.18      3.21 o
  -6   7   6        5.74        2.88      0.92 o
  -5   7   6       70.04       51.38      2.34 o
  -4   7   6      243.20      253.91      4.46 o
  -3   7   6       79.67       62.83      1.98 o
  -2   7   6       29.06       33.91      1.81 o
  -1   7   6      478.01      475.41      6.61 o
   0   7   6      496.34      502.27      6.23 o
   1   7   6       47.83       49.60      1.64 o
   2   7   6        0.15        0.85      0.54 o
   3   7   6      579.32      636.69      7.72 o
   4   7   6       26.62       23.96      1.63 o
   5   7   6      319.55      271.97      5.02 o
   6   7   6      749.01      700.70     11.57 o
   7   7   6      106.94      112.06      4.29 o
   8   7   6       46.38       37.12      8.68 o
   9   7   6       16.26       17.60      3.09 o
  10   7   6       11.59        7.08      3.35 o
  11   7   6        0.05        1.46      2.44 o
  12   7   6       18.11       13.64      3.41 o
  13   7   6       71.33       66.49      6.46 o
  14   7   6        1.86        6.74      4.61 o
 -15   8   6      111.61      109.23     12.89 o
 -14   8   6       35.28       35.62      8.13 o
 -13   8   6        4.45        4.84      2.41 o
 -12   8   6       33.34       29.87      4.06 o
 -11   8   6       61.28       63.64      4.92 o
 -10   8   6       37.29       32.75      3.68 o
  -9   8   6        0.10       -0.95      1.16 o
  -8   8   6        1.67        2.52      1.14 o
  -7   8   6       53.01       56.37      2.94 o
  -6   8   6        0.27        1.36      0.78 o
  -5   8   6      188.44      158.63      4.17 o
  -4   8   6      657.87      602.55      9.02 o
  -3   8   6      281.85      252.01      4.67 o
  -2   8   6       62.63       54.45      2.16 o
  -1   8   6      137.70      157.37      3.45 o
   0   8   6       66.86       63.72      2.19 o
   1   8   6      493.33      482.94      6.64 o
   2   8   6      321.20      289.24      4.36 o
   3   8   6      367.00      339.27      8.28 o
   4   8   6      221.79      205.80      5.84 o
   5   8   6      227.19      216.18      5.97 o
   6   8   6        3.55        2.01      1.41 o
   7   8   6        0.80        2.44      1.78 o
   8   8   6       44.65       45.95      6.56 o
   9   8   6        3.24        4.44      2.16 o
  10   8   6        4.48        2.51      2.25 o
  11   8   6       98.05      106.07      6.85 o
  12   8   6       11.43       11.50      3.47 o
  13   8   6        5.28        6.08      3.80 o
  14   8   6      146.35      158.40      9.63 o
 -15   9   6        0.52        6.19      5.01 o
 -14   9   6       14.73        9.48      5.05 o
 -13   9   6        5.05        9.22      2.82 o
 -12   9   6       82.75       89.52      6.04 o
 -11   9   6        1.15        1.36      1.88 o
 -10   9   6       24.66       27.44      3.20 o
  -9   9   6      278.58      288.40      6.79 o
  -8   9   6        5.48        3.56      1.37 o
  -7   9   6        0.31        2.49      1.15 o
  -6   9   6        0.42        2.11      0.98 o
  -5   9   6      115.78       90.60      3.42 o
  -4   9   6       93.15       67.95      2.91 o
  -3   9   6       99.93       94.22      3.05 o
  -2   9   6      140.19      127.92      3.55 o
  -1   9   6      321.22      312.29      5.85 o
   0   9   6      554.66      516.65      7.93 o
   1   9   6      294.56      264.34      5.14 o
   2   9   6      162.85      154.24      3.84 o
   3   9   6      609.27      552.36      9.45 o
   4   9   6        4.95        6.58      2.22 o
   5   9   6       10.50        8.44      3.03 o
   6   9   6      149.24      150.09      7.51 o
   7   9   6      107.78      124.38      8.45 o
   8   9   6       49.02       58.31      3.83 o
   9   9   6        0.00        1.80      2.01 o
  10   9   6        2.40        1.23      2.09 o
  11   9   6        0.35        2.09      2.48 o
  12   9   6       91.34      104.06     10.80 o
  13   9   6        6.71        5.76      2.93 o
 -14  10   6       12.68       10.56      4.57 o
 -13  10   6       28.83       25.62      5.11 o
 -12  10   6        0.71        2.66      2.11 o
 -11  10   6       10.13       12.71      2.99 o
 -10  10   6        0.78        1.84      1.77 o
  -9  10   6       12.68       13.35      3.06 o
  -8  10   6       14.72       13.03      1.97 o
  -7  10   6      467.01      484.07      9.89 o
  -6  10   6       67.49       79.23      3.78 o
  -5  10   6        0.08        0.23      1.10 o
  -4  10   6        2.54        2.10      1.03 o
  -3  10   6       57.72       48.11      3.07 o
  -2  10   6       60.38       63.27      3.02 o
  -1  10   6      338.32      308.63      6.06 o
   0  10   6       90.22       66.73      3.47 o
   1  10   6        0.55        1.97      0.87 o
   2  10   6        2.13        3.16      1.01 o
   3  10   6        5.69        0.88      1.07 o
   4  10   6      289.84      252.37      9.38 o
   5  10   6      182.68      177.76      6.36 o
   6  10   6       75.52       85.89      4.72 o
   7  10   6        0.05        0.66      1.54 o
   8  10   6       27.52       26.12      4.22 o
   9  10   6      416.24      458.07     13.10 o
  10  10   6      174.32      182.74      8.35 o
  11  10   6       33.47       27.03      4.28 o
  12  10   6       15.71       13.65      4.14 o
  13  10   6      148.63      167.66      8.60 o
 -14  11   6        0.67        2.80      3.58 o
 -13  11   6       29.46       26.23      8.40 o
 -12  11   6        7.52        6.30      3.59 o
 -11  11   6       32.31       32.38      7.50 o
 -10  11   6        9.40        4.22      2.10 o
  -9  11   6      140.83      124.41      5.30 o
  -8  11   6        1.49        0.61      1.29 o
  -7  11   6       10.09        9.53      1.69 o
  -6  11   6       25.93       19.69      2.18 o
  -5  11   6       51.70       47.20      3.16 o
  -4  11   6        1.36        1.40      1.10 o
  -3  11   6      149.92      142.62      4.98 o
  -2  11   6      211.22      191.43      6.15 o
  -1  11   6       22.65       34.26      2.52 o
   0  11   6       12.77       13.70      1.79 o
   1  11   6      149.73      139.99      4.01 o
   2  11   6        0.81        1.36      1.06 o
   3  11   6      113.91      105.44      4.36 o
   4  11   6       28.23       24.49      2.96 o
   5  11   6       88.57       76.46      4.64 o
   6  11   6       35.42       44.25      4.25 o
   7  11   6      206.76      218.04      7.68 o
   8  11   6      341.89      368.67      9.68 o
   9  11   6       38.10       32.42      4.24 o
  10  11   6        0.12        0.54      2.50 o
  11  11   6      100.15      134.17      9.93 o
  12  11   6        2.43        4.82      3.07 o
 -13  12   6       13.01        9.32      4.29 o
 -12  12   6       41.74       56.49      7.39 o
 -11  12   6       88.35       78.58     12.70 o
 -10  12   6      170.56      185.62     10.58 o
  -9  12   6       46.95       47.96      4.28 o
  -8  12   6        6.98        4.79      1.54 o
  -7  12   6        5.44        5.17      1.69 o
  -6  12   6       33.91       42.77      3.08 o
  -5  12   6      248.75      253.98      6.78 o
  -4  12   6       87.86       80.20      3.66 o
  -3  12   6        0.54        1.52      1.16 o
  -2  12   6        0.50        1.49      1.25 o
  -1  12   6       50.07       49.21      3.40 o
   0  12   6        0.96        1.10      1.06 o
   1  12   6       33.28       34.88      2.46 o
   2  12   6        6.57        9.04      1.73 o
   3  12   6       16.46       13.25      2.18 o
   4  12   6      449.73      466.65     17.39 o
   5  12   6       65.33       76.43      4.96 o
   6  12   6      121.42      122.46      7.27 o
   7  12   6        0.15        2.73      2.10 o
   8  12   6       47.00       40.31      4.13 o
   9  12   6        3.12        5.06      3.24 o
  10  12   6       11.86        8.84      4.25 o
  11  12   6       19.24       21.92      4.80 o
  12  12   6        7.77        7.09      3.74 o
 -12  13   6       13.89       17.14      4.93 o
 -11  13   6       18.61       19.91      4.88 o
 -10  13   6       76.89       95.68      7.24 o
  -9  13   6        8.63        9.23      3.66 o
  -8  13   6      141.73      142.30      5.39 o
  -7  13   6        7.40        4.90      2.09 o
  -6  13   6      300.65      306.62      7.28 o
  -5  13   6       27.15       28.00      2.89 o
  -4  13   6        6.13        9.06      1.78 o
  -3  13   6       50.32       49.84      3.61 o
  -2  13   6       50.28       48.01      3.35 o
  -1  13   6       12.80       10.42      1.73 o
   0  13   6        4.65        3.14      1.36 o
   1  13   6       48.76       42.37      2.82 o
   2  13   6        0.01        0.23      1.28 o
   3  13   6        0.27        0.81      1.46 o
   4  13   6       31.29       37.12      3.93 o
   5  13   6       43.50       53.13      6.05 o
   6  13   6      106.06      114.21      6.12 o
   7  13   6       40.58       38.98      4.19 o
   8  13   6       65.56       69.44      8.61 o
   9  13   6       43.25       49.34      7.10 o
  10  13   6        4.54        4.62      3.25 o
  11  13   6       13.21       20.80      4.56 o
 -11  14   6      115.58      118.87     25.61 o
 -10  14   6       41.42       33.66      4.89 o
  -9  14   6       15.83       16.61      3.21 o
  -8  14   6        0.00        3.81      1.97 o
  -7  14   6       88.17       99.18      5.49 o
  -6  14   6       43.10       44.60      3.44 o
  -5  14   6       24.86       28.07      3.09 o
  -4  14   6        0.03        1.30      1.60 o
  -3  14   6       12.89       18.61      2.51 o
  -2  14   6       34.53       33.40      3.11 o
  -1  14   6        4.90        4.92      1.73 o
   0  14   6      280.92      280.11      6.70 o
   1  14   6       53.85       57.16      3.40 o
   2  14   6        9.14        5.77      2.18 o
   3  14   6       13.97       17.19      2.65 o
   4  14   6        0.10        0.09      1.66 o
   5  14   6       15.43       11.42      2.71 o
   6  14   6       40.76       43.47      4.39 o
   7  14   6       17.16       13.98      3.70 o
   8  14   6       26.03       23.63      4.21 o
   9  14   6       22.26       20.32      3.60 o
  10  14   6       44.65       36.13      5.39 o
 -10  15   6       21.25       23.40      6.34 o
  -9  15   6        1.16        2.91      2.80 o
  -8  15   6      123.60      137.96      8.76 o
  -7  15   6      163.87      166.15      5.95 o
  -6  15   6      320.72      352.50      8.37 o
  -5  15   6       59.33       63.89      4.36 o
  -4  15   6        0.00        1.31      1.88 o
  -3  15   6        6.00        5.58      1.98 o
  -2  15   6       43.22       43.87      3.62 o
  -1  15   6        2.07        0.83      1.57 o
   0  15   6       71.71       81.75      4.42 o
   1  15   6        0.32        2.45      1.51 o
   2  15   6      148.38      168.17     10.29 o
   3  15   6       78.00       81.76      4.57 o
   4  15   6       69.55       66.59      5.94 o
   5  15   6        0.06        1.36      2.23 o
   6  15   6       25.11       19.45      3.41 o
   7  15   6       15.51        7.94      2.85 o
   8  15   6        0.17        0.72      2.45 o
   9  15   6        2.38        2.00      2.71 o
  -9  16   6       40.32       34.56      5.35 o
  -8  16   6        9.16        8.62      3.28 o
  -7  16   6       66.55       66.60      4.90 o
  -6  16   6       21.32       18.70      2.80 o
  -5  16   6      149.39      159.33      7.23 o
  -4  16   6      294.83      325.40      8.92 o
  -3  16   6       54.49       58.77      4.33 o
  -2  16   6        6.93        2.24      1.84 o
  -1  16   6        6.48       11.71      2.38 o
   0  16   6       91.97       92.08      5.61 o
   1  16   6        4.05        3.97      1.89 o
   2  16   6       31.96       44.69      3.82 o
   3  16   6       12.79       10.67      2.33 o
   4  16   6        5.81        6.26      2.48 o
   5  16   6       98.77       96.02     10.38 o
   6  16   6      110.88       99.86      6.56 o
   7  16   6        1.18        0.55      2.54 o
   8  16   6        7.42        5.92      3.00 o
  -8  17   6       12.97       22.34      4.59 o
  -7  17   6       30.45       29.55      4.39 o
  -6  17   6       10.66       10.12      2.76 o
  -5  17   6       84.74       88.30      5.34 o
  -4  17   6       18.82       16.70      2.94 o
  -3  17   6      258.28      322.86      9.03 o
  -2  17   6       23.58       20.75      2.99 o
  -1  17   6        8.83       11.03      2.49 o
   0  17   6       16.67       14.90      2.70 o
   1  17   6      257.75      262.14     13.60 o
   2  17   6       35.82       30.98      3.48 o
   3  17   6        0.29        0.33      2.26 o
   4  17   6      113.22      130.77      6.76 o
   5  17   6      118.06      120.05      6.64 o
   6  17   6       12.83       11.76      3.04 o
   7  17   6        0.16        0.66      2.22 o
  -6  18   6       20.55       24.38      3.94 o
  -5  18   6       16.18       13.02      2.89 o
  -4  18   6       92.22       79.91      5.74 o
  -3  18   6       18.04       18.63      3.13 o
  -2  18   6      121.39      123.69      6.89 o
  -1  18   6       98.03       95.51      5.47 o
   0  18   6       16.17       22.80      3.24 o
   1  18   6       37.25       38.77      4.33 o
   2  18   6      144.89      157.13     10.36 o
   3  18   6        3.02        5.10      2.70 o
   4  18   6        2.81        2.60      2.40 o
   5  18   6       34.75       25.03      3.54 o
  -2  19   6       17.41       17.11      5.25 o
  -1  19   6       48.02       51.54      4.56 o
   0  19   6       63.02       62.63      7.26 o
   1  19   6       84.73       82.55      5.93 o
 -15   0   7      148.38      141.30     11.64 o
 -13   0   7        3.89        4.91      3.59 o
 -11   0   7      469.60      423.30     18.45 o
  -9   0   7      532.46      471.04     10.46 o
  -7   0   7      422.92      449.58      7.55 o
  -5   0   7        2.14        4.47      0.98 o
  -3   0   7     1928.42     2092.72     24.12 o
  -1   0   7        1.69        1.86      0.82 o
   1   0   7     1426.43     1633.34     28.37 o
   3   0   7      105.35      126.45      4.18 o
   5   0   7      483.66      476.72      8.62 o
   7   0   7      721.71      620.62     17.64 o
   9   0   7      126.84      116.92      9.44 o
  11   0   7       76.43       58.53      8.68 o
  13   0   7      191.26      215.60     16.44 o
  15   0   7        0.55       -1.68      5.53 o
 -16   1   7        9.83        9.46      3.39 o
 -15   1   7       24.24       30.96      5.93 o
 -14   1   7       52.39       54.67      5.80 o
 -13   1   7       81.95       85.55      6.51 o
 -12   1   7      152.34      158.27      7.75 o
 -11   1   7      119.49      108.87      5.14 o
 -10   1   7      551.66      554.30     11.25 o
  -9   1   7        2.38        1.44      0.79 o
  -8   1   7     1276.96     1258.57     11.36 o
  -7   1   7      319.10      304.57      4.45 o
  -6   1   7      131.40      121.97      2.55 o
  -5   1   7      308.91      348.45      4.95 o
  -4   1   7       91.93       88.67      1.99 o
  -3   1   7       88.34       88.78      2.00 o
  -2   1   7      542.84      568.26      7.12 o
  -1   1   7      683.18      770.18      9.67 o
   0   1   7       30.13       32.11      1.43 o
   1   1   7       11.46       11.62      1.19 o
   2   1   7      235.08      197.96      4.95 o
   3   1   7      422.72      501.41      6.64 o
   4   1   7      285.45      296.91      4.20 o
   5   1   7       51.88       50.04      1.82 o
   6   1   7        0.03        1.27      0.79 o
   7   1   7      332.30      343.48      8.13 o
   8   1   7       14.05       19.51      2.43 o
   9   1   7      292.38      254.54     15.99 o
  10   1   7        6.41        8.56      3.08 o
  11   1   7      135.38      147.71      8.65 o
  12   1   7       24.19       20.96      4.60 o
  13   1   7       64.32       69.59      7.56 o
  14   1   7       15.02       10.78      4.46 o
  15   1   7      154.51      170.10     13.09 o
 -16   2   7       87.27       79.13      7.17 o
 -15   2   7       65.66       76.86      8.13 o
 -14   2   7       30.52       33.66      4.79 o
 -13   2   7        5.84        9.49      2.74 o
 -12   2   7       11.81       23.60      5.20 o
 -11   2   7       50.37       43.56      4.64 o
 -10   2   7        0.19        0.86      1.16 o
  -9   2   7       42.69       36.80      2.34 o
  -8   2   7      204.42      197.93      3.58 o
  -7   2   7      590.79      586.79      6.93 o
  -6   2   7       69.16       79.60      2.16 o
  -5   2   7      330.01      356.83      4.88 o
  -4   2   7       14.87       16.49      1.03 o
  -3   2   7      521.30      568.80      6.71 o
  -2   2   7       35.08       35.31      1.42 o
  -1   2   7       79.42      100.20      2.03 o
   0   2   7       14.38       11.78      1.56 o
   1   2   7      475.70      514.28      9.29 o
   2   2   7      239.02      234.13      5.52 o
   3   2   7      328.61      333.99      5.22 o
   4   2   7       32.15       33.60      1.64 o
   5   2   7      629.04      605.32      6.72 o
   6   2   7     1057.29      956.64     11.58 o
   7   2   7      164.68      142.63      5.84 o
   8   2   7       66.00       52.15      3.82 o
   9   2   7       43.54       51.65      4.13 o
  10   2   7       89.35       99.16      6.95 o
  11   2   7       89.27      103.60      7.65 o
  12   2   7       44.99       41.44      8.97 o
  13   2   7      252.33      252.94     15.45 o
  14   2   7        7.55        4.51      3.70 o
  15   2   7        7.21       10.02      4.53 o
 -16   3   7       14.82       23.09      6.33 o
 -15   3   7       38.97       22.79      4.42 o
 -14   3   7       29.31       16.40      3.82 o
 -13   3   7       13.62       13.54      3.19 o
 -12   3   7        3.03        6.54      3.59 o
 -11   3   7        0.07        0.69      1.74 o
 -10   3   7       18.86        8.90      1.82 o
  -9   3   7      316.03      294.16      6.34 o
  -8   3   7        1.81        5.32      1.02 o
  -7   3   7       10.41        7.94      0.90 o
  -6   3   7      301.66      296.09      4.38 o
  -5   3   7       70.71       58.67      2.16 o
  -4   3   7      179.28      201.50      3.35 o
  -3   3   7       61.34       44.50      1.53 o
  -2   3   7       31.49       19.26      1.30 o
  -1   3   7      175.72      208.14      3.32 o
   0   3   7       26.94       24.72      1.57 o
   1   3   7        9.86        8.38      2.01 o
   2   3   7      887.76      976.32     15.15 o
   3   3   7      724.43      783.09     11.76 o
   4   3   7       95.22       87.29      4.29 o
   5   3   7        6.51        5.11      1.03 o
   6   3   7        2.49        2.41      0.92 o
   7   3   7      723.87      679.61     11.90 o
   8   3   7      640.32      588.25     13.26 o
   9   3   7       58.74       48.33      4.54 o
  10   3   7      118.59      110.14      6.36 o
  11   3   7      292.89      313.80     12.69 o
  12   3   7      156.81      166.46      9.87 o
  13   3   7       18.75       18.74      4.90 o
  14   3   7      186.30      181.29     11.31 o
  15   3   7      272.55      273.07     34.34 o
 -16   4   7       43.72       41.52      8.58 o
 -15   4   7       50.56       57.08      6.20 o
 -14   4   7       17.37       14.67      3.78 o
 -13   4   7       11.06        9.02      2.83 o
 -12   4   7        4.33        6.54      2.40 o
 -11   4   7      251.66      273.03     13.96 o
 -10   4   7       63.52       67.67      4.55 o
  -9   4   7       17.58       17.22      3.10 o
  -8   4   7       13.30        8.49      1.86 o
  -7   4   7        5.45        2.20      0.73 o
  -6   4   7      107.39      121.34      3.32 o
  -5   4   7      734.07      695.21      8.24 o
  -4   4   7      167.34      134.83      2.63 o
  -3   4   7       48.01       43.33      1.51 o
  -2   4   7      280.89      294.22      4.38 o
  -1   4   7      612.97      642.39      6.74 o
   0   4   7       11.55       16.55      2.04 o
   1   4   7      953.83     1042.97     11.92 o
   2   4   7        0.73        1.15      0.85 o
   3   4   7      226.48      197.77      6.63 o
   4   4   7       46.30       49.49      2.98 o
   5   4   7      158.46      142.74      4.28 o
   6   4   7        0.35        1.12      0.82 o
   7   4   7        9.15        6.08      2.37 o
   8   4   7      333.17      322.27      7.80 o
   9   4   7       53.76       33.77      3.55 o
  10   4   7       20.32       17.00      3.03 o
  11   4   7        3.05        2.89      2.26 o
  12   4   7        0.00        3.90      3.14 o
  13   4   7      179.82      189.24     10.93 o
  14   4   7       24.44       27.53     14.28 o
  15   4   7       87.26       96.28      8.88 o
 -16   5   7      142.13      154.71      9.85 o
 -15   5   7      155.99      173.96      9.45 o
 -14   5   7        6.21        5.98      2.87 o
 -13   5   7        2.99        3.09      2.37 o
 -12   5   7       55.13       52.77      5.47 o
 -11   5   7      117.60      115.06      5.83 o
 -10   5   7        3.17        2.46      1.26 o
  -9   5   7        0.76        1.36      1.08 o
  -8   5   7       46.85       44.61      2.44 o
  -7   5   7       18.12       17.08      1.46 o
  -6   5   7        5.19       14.75      1.13 o
  -5   5   7      279.38      282.65      4.26 o
  -4   5   7       24.32       22.78      1.32 o
  -3   5   7      244.79      263.36      4.49 o
  -2   5   7       26.71       41.05      1.71 o
  -1   5   7      705.02      652.90      7.29 o
   0   5   7        9.56       10.98      0.71 o
   1   5   7       28.69       40.61      1.56 o
   2   5   7        5.26        7.95      0.83 o
   3   5   7      171.94      141.32      5.41 o
   4   5   7      422.01      416.07      9.12 o
   5   5   7      144.06      130.22      5.71 o
   6   5   7      871.56      861.45     14.55 o
   7   5   7      933.18      840.45     17.92 o
   8   5   7       64.89       50.09      4.30 o
   9   5   7       26.20       18.51      3.18 o
  10   5   7        0.42       -0.27      1.79 o
  11   5   7        8.91        6.08      2.61 o
  12   5   7      110.30       96.90      6.55 o
  13   5   7      105.50      111.74      8.83 o
  14   5   7        0.50        6.48      4.36 o
 -16   6   7      133.35      141.52      9.55 o
 -15   6   7        3.40        2.79      2.87 o
 -14   6   7       16.66       20.01      4.32 o
 -13   6   7        4.13        5.56      2.67 o
 -12   6   7      213.58      197.97      9.25 o
 -11   6   7       41.42       47.42      3.87 o
 -10   6   7        3.81        2.23      1.31 o
  -9   6   7        0.72        0.07      1.06 o
  -8   6   7       23.62       13.70      1.74 o
  -7   6   7      228.22      194.14      4.56 o
  -6   6   7     2062.26     1886.80     17.95 o
  -5   6   7      154.77      134.82      2.90 o
  -4   6   7       41.18       37.46      1.63 o
  -3   6   7        1.05        6.17      0.91 o
  -2   6   7     3642.25     3698.03     34.81 o
  -1   6   7      492.75      539.84      6.54 o
   0   6   7       41.80       30.87      2.23 o
   1   6   7      287.14      296.52      4.96 o
   2   6   7       52.50       58.96      2.63 o
   3   6   7        7.23       16.46      1.31 o
   4   6   7        8.53       18.02      2.33 o
   5   6   7      434.89      426.07      9.72 o
   6   6   7        0.00       -0.58      1.74 o
   7   6   7       19.07       16.98      2.59 o
   8   6   7       21.93       25.59      2.89 o
   9   6   7       91.55       92.65      5.32 o
  10   6   7       57.14       58.06      4.83 o
  11   6   7        3.32        8.52      3.19 o
  12   6   7       43.67       31.20      4.35 o
  13   6   7       67.41       63.51      6.93 o
  14   6   7       87.33       86.93      8.18 o
 -15   7   7        8.39       20.61      8.53 o
 -14   7   7       86.34      102.07      9.28 o
 -13   7   7       31.22       30.14      4.72 o
 -12   7   7       21.89       18.59      3.12 o
 -11   7   7      120.23      113.05      5.50 o
 -10   7   7      422.21      421.62      9.09 o
  -9   7   7       25.41       27.95      2.88 o
  -8   7   7       21.77       18.69      2.49 o
  -7   7   7        3.51       -0.53      1.18 o
  -6   7   7       24.55       23.28      1.82 o
  -5   7   7      347.38      317.35      5.74 o
  -4   7   7      196.44      150.39      3.36 o
  -3   7   7      750.93      764.22      8.91 o
  -2   7   7      225.83      215.73      4.07 o
  -1   7   7      940.07      991.66     12.08 o
   0   7   7      267.83      237.24      3.77 o
   1   7   7      140.83      105.51      2.32 o
   2   7   7       52.12       61.13      2.31 o
   3   7   7       26.45       40.89      2.49 o
   4   7   7        5.41        4.51      1.61 o
   5   7   7       15.82       16.96      2.68 o
   6   7   7        4.63        1.50      0.91 o
   7   7   7        2.59        0.74      1.13 o
   8   7   7       67.86       62.19      3.97 o
   9   7   7       70.68       77.76      4.44 o
  10   7   7      132.67      134.80      6.27 o
  11   7   7       12.45       14.87      2.86 o
  12   7   7       86.39       82.70      6.22 o
  13   7   7        1.97        3.36      2.99 o
  14   7   7        4.62        4.81      4.03 o
 -15   8   7        0.93        5.23      4.80 o
 -14   8   7        0.00        3.63      3.00 o
 -13   8   7       43.75       46.52      5.69 o
 -12   8   7       75.08       70.68      5.43 o
 -11   8   7       11.87       11.68      2.41 o
 -10   8   7      198.67      201.78      6.25 o
  -9   8   7        4.85        3.40      1.36 o
  -8   8   7       17.00       10.00      1.69 o
  -7   8   7      207.93      195.67      5.10 o
  -6   8   7        2.28        1.65      1.11 o
  -5   8   7      389.17      377.45      6.21 o
  -4   8   7       77.87       77.12      3.27 o
  -3   8   7      827.22      837.10      9.75 o
  -2   8   7       88.76       94.57      2.57 o
  -1   8   7      259.11      253.99      4.91 o
   0   8   7      781.18      693.84      9.36 o
   1   8   7      216.48      250.66      6.06 o
   2   8   7       29.24       27.56      1.29 o
   3   8   7      425.60      471.70      6.45 o
   4   8   7      113.23      110.32      5.17 o
   5   8   7      124.24       90.09      5.32 o
   6   8   7      359.81      362.56     11.01 o
   7   8   7       82.09       81.47      3.96 o
   8   8   7       27.01       19.99      2.80 o
   9   8   7       16.81       16.87      2.94 o
  10   8   7      189.55      186.49      6.89 o
  11   8   7        8.29        3.89      2.24 o
  12   8   7       14.68       11.16      3.49 o
  13   8   7       26.98       23.47      4.32 o
 -14   9   7       83.05       80.52     10.71 o
 -13   9   7      143.08      156.51      7.89 o
 -12   9   7       33.37       35.95      4.37 o
 -11   9   7       86.14       90.98      5.33 o
 -10   9   7       13.31       15.68      2.54 o
  -9   9   7       15.18        9.02      1.78 o
  -8   9   7        3.78        1.99      1.69 o
  -7   9   7        2.34        3.86      1.29 o
  -6   9   7       15.43       14.34      1.75 o
  -5   9   7       40.04       39.92      2.51 o
  -4   9   7       34.25       26.41      2.05 o
  -3   9   7       79.01       79.85      3.35 o
  -2   9   7       47.74       43.46      2.53 o
  -1   9   7      130.82      116.42      3.46 o
   0   9   7        7.69        6.88      1.05 o
   1   9   7      341.56      268.52      6.36 o
   2   9   7     1172.83     1119.43     13.75 o
   3   9   7       66.28       71.12      3.80 o
   4   9   7      156.40      141.05      4.74 o
   5   9   7      275.94      262.52      7.05 o
   6   9   7       21.74       24.17      3.25 o
   7   9   7        7.71        7.06      1.79 o
   8   9   7       98.16       89.68      5.06 o
   9   9   7       26.45       22.42      3.24 o
  10   9   7        9.25        7.06      2.28 o
  11   9   7       18.55       21.59      3.31 o
  12   9   7       77.88       77.76      6.47 o
  13   9   7       30.61       30.90      4.42 o
 -14  10   7       83.10       85.95     11.90 o
 -13  10   7       84.06       90.62      6.56 o
 -12  10   7       20.18       17.83      3.48 o
 -11  10   7       67.58       67.32      4.89 o
 -10  10   7       39.78       33.03      3.56 o
  -9  10   7        5.35        4.85      1.60 o
  -8  10   7        3.29        0.77      2.09 o
  -7  10   7      318.93      336.66      7.29 o
  -6  10   7        2.92        2.21      1.18 o
  -5  10   7        1.24        1.65      1.14 o
  -4  10   7        2.17        0.86      1.03 o
  -3  10   7       21.25       20.71      1.77 o
  -2  10   7       26.49       22.86      1.97 o
  -1  10   7      406.88      360.87      6.71 o
   0  10   7        0.31        0.88      0.85 o
   1  10   7       17.22       15.86      1.66 o
   2  10   7      354.29      356.50      6.44 o
   3  10   7      244.53      229.88      5.48 o
   4  10   7       62.83       59.70      3.35 o
   5  10   7        3.23        4.71      1.60 o
   6  10   7       10.86       11.78      2.13 o
   7  10   7      138.40      136.14      5.53 o
   8  10   7       40.18       39.50      4.04 o
   9  10   7       48.25       51.02      6.70 o
  10  10   7        0.25        3.92      2.16 o
  11  10   7       25.18       29.36      6.60 o
  12  10   7        3.25        2.21      2.33 o
  13  10   7        2.04        2.05      3.96 o
 -13  11   7       61.25       62.10      7.65 o
 -12  11   7       10.95       10.03      3.07 o
 -11  11   7        4.37        4.11      2.27 o
 -10  11   7      245.24      262.42      8.49 o
  -9  11   7      165.64      181.60      6.15 o
  -8  11   7       13.08       15.07      2.20 o
  -7  11   7       12.73       12.48      2.67 o
  -6  11   7        0.11        1.11      1.19 o
  -5  11   7       23.55       25.98      2.34 o
  -4  11   7       34.42       37.25      2.92 o
  -3  11   7        0.72        1.63      1.19 o
  -2  11   7       50.71       50.64      2.87 o
  -1  11   7       11.01        9.36      1.55 o
   0  11   7       97.54       84.67      3.56 o
   1  11   7       31.79       25.21      2.02 o
   2  11   7       17.38       14.44      1.83 o
   3  11   7      139.39      145.25      4.98 o
   4  11   7       78.13       88.05      4.29 o
   5  11   7      424.11      463.10     11.18 o
   6  11   7        8.00        8.78      2.16 o
   7  11   7       86.24       90.93      4.86 o
   8  11   7      228.05      234.61      9.53 o
   9  11   7       44.00       46.92      8.66 o
  10  11   7       45.95       49.50      4.39 o
  11  11   7        2.86        1.90      3.01 o
  12  11   7        8.31       12.78      4.36 o
 -13  12   7       58.77       77.95     11.93 o
 -12  12   7       38.97       35.70      6.14 o
 -11  12   7        6.72        6.22      2.50 o
 -10  12   7        0.56        0.33      2.02 o
  -9  12   7       35.37       35.41      3.39 o
  -8  12   7      144.48      149.63      5.10 o
  -7  12   7        0.12        0.96      1.38 o
  -6  12   7       29.99       35.60      3.13 o
  -5  12   7       49.12       53.10      3.53 o
  -4  12   7        0.43        2.04      1.34 o
  -3  12   7       83.70       86.77      4.19 o
  -2  12   7        8.30       11.24      1.87 o
  -1  12   7      148.92      152.64      4.55 o
   0  12   7       18.24       16.61      1.92 o
   1  12   7       13.56       10.37      1.66 o
   2  12   7        0.19        2.67      1.34 o
   3  12   7       66.89       64.57      3.50 o
   4  12   7       61.77       58.15      4.20 o
   5  12   7       77.49       86.63      4.58 o
   6  12   7      294.74      309.72     24.67 o
   7  12   7       90.94      107.90      5.53 o
   8  12   7      157.33      170.19      6.68 o
   9  12   7        8.43       10.05      3.14 o
  10  12   7       41.66       44.98      7.54 o
  11  12   7       27.72       20.31     14.15 o
 -12  13   7        2.88        9.61      4.19 o
 -11  13   7       23.76       23.72      3.72 o
 -10  13   7      295.48      317.04     12.94 o
  -9  13   7      329.83      386.83     12.07 o
  -8  13   7      314.70      348.63      7.80 o
  -7  13   7        1.68        1.47      1.48 o
  -6  13   7      174.11      172.26      5.52 o
  -5  13   7        5.39        5.23      1.76 o
  -4  13   7        3.15        2.39      2.02 o
  -3  13   7      306.13      302.85      7.69 o
  -2  13   7        2.23        2.12      1.54 o
  -1  13   7       61.82       62.10      4.14 o
   0  13   7       78.37       82.64      3.76 o
   1  13   7        0.17        0.77      1.15 o
   2  13   7       14.68       14.70      2.15 o
   3  13   7        7.43        6.26      1.73 o
   4  13   7       28.48       24.19      3.30 o
   5  13   7       13.63       14.47      2.44 o
   6  13   7       94.10       95.38      5.43 o
   7  13   7       22.56       14.85      2.92 o
   8  13   7       82.37       85.43      5.12 o
   9  13   7       85.33       72.67      9.17 o
  10  13   7      182.20      177.90     13.19 o
  11  13   7       35.18       38.82      7.14 o
 -11  14   7       48.87       58.92      6.45 o
 -10  14   7       11.29        9.42      2.99 o
  -9  14   7       63.53       74.55      5.61 o
  -8  14   7      273.13      300.61     10.34 o
  -7  14   7       25.48       28.95      2.87 o
  -6  14   7       24.25       23.89      2.79 o
  -5  14   7       33.96       31.96      4.05 o
  -4  14   7       13.83        9.50      2.13 o
  -3  14   7      213.98      204.97      7.15 o
  -2  14   7        1.28        2.78      1.61 o
  -1  14   7        0.04        1.37      1.43 o
   0  14   7       17.25       16.29      2.61 o
   1  14   7       10.55       12.17      1.95 o
   2  14   7        2.04        0.08      1.46 o
   3  14   7        6.93        7.07      1.96 o
   4  14   7      121.26      111.36      5.52 o
   5  14   7       15.77       10.07      2.33 o
   6  14   7       35.69       29.08      3.55 o
   7  14   7       17.00       17.54      2.80 o
   8  14   7        1.12        1.57      2.00 o
   9  14   7       61.45       58.80      8.57 o
  10  14   7      181.09      188.06     13.79 o
 -10  15   7       53.98       52.23      6.08 o
  -9  15   7       11.68        4.83      2.69 o
  -8  15   7        0.59        3.42      2.12 o
  -7  15   7      107.59      117.65      5.80 o
  -6  15   7       49.13       49.78      4.19 o
  -5  15   7       75.07       69.02      5.98 o
  -4  15   7       34.02       28.64      3.21 o
  -3  15   7       64.47       53.05      4.00 o
  -2  15   7       18.05       20.45      2.77 o
  -1  15   7       32.13       26.19      2.91 o
   0  15   7        0.26        1.84      1.57 o
   1  15   7        3.68        2.59      1.79 o
   2  15   7       27.58       29.26      3.06 o
   3  15   7       11.09       12.27      2.40 o
   4  15   7        0.52        1.30      1.93 o
   5  15   7       10.98       13.13      2.79 o
   6  15   7       27.09       28.22      3.41 o
   7  15   7       14.93       11.32      2.68 o
   8  15   7       18.65       11.99      3.80 o
   9  15   7        2.94        2.52      4.31 o
  -9  16   7       58.07       62.04      6.60 o
  -8  16   7       47.78       60.88      4.84 o
  -7  16   7        2.78        4.55      2.27 o
  -6  16   7       77.96       72.70      5.04 o
  -5  16   7        2.01        2.41      1.98 o
  -4  16   7       40.80       43.71      4.01 o
  -3  16   7        1.08        4.43      2.01 o
  -2  16   7       50.42       51.15      6.01 o
  -1  16   7       63.15       66.06      4.39 o
   0  16   7      102.31       98.55      7.69 o
   1  16   7        1.14        4.63      1.98 o
   2  16   7       88.94       96.07      5.11 o
   3  16   7        0.48        1.59      2.07 o
   4  16   7       30.13       33.88      3.81 o
   5  16   7       45.81       44.55      4.46 o
   6  16   7        2.05        2.23      2.32 o
   7  16   7       32.66       30.30      3.62 o
  -7  17   7       16.21       19.01      3.38 o
  -6  17   7       14.60       16.59      3.14 o
  -5  17   7       46.54       46.52      4.31 o
  -4  17   7       53.65       58.93      4.58 o
  -3  17   7        0.62        3.49      2.14 o
  -2  17   7       31.10       30.93      3.50 o
  -1  17   7        6.03        4.13      2.17 o
   0  17   7      408.45      451.23     10.58 o
   1  17   7        1.62        0.60      2.09 o
   2  17   7       44.57       45.51      7.12 o
   3  17   7       76.14       72.60      7.21 o
   4  17   7       11.89       13.77      3.00 o
   5  17   7        0.89       -1.15      3.66 o
   6  17   7       44.29       44.99      4.24 o
  -5  18   7       56.27       53.53      4.63 o
  -4  18   7        1.73        2.04      2.62 o
  -3  18   7        0.25        2.23      2.21 o
  -2  18   7        0.04        1.26      2.18 o
  -1  18   7      126.53      126.52      6.15 o
   0  18   7        0.04        0.48      2.30 o
   1  18   7        0.23        1.34      2.34 o
   2  18   7       52.35       56.51      6.25 o
   3  18   7       38.56       33.88      4.05 o
   4  18   7       33.60       32.59      4.37 o
 -16   0   8      232.30      229.00     15.81 o
 -14   0   8       36.96       32.21      6.74 o
 -12   0   8      345.74      338.16     16.95 o
 -10   0   8      254.26      248.04      7.01 o
  -8   0   8      308.56      291.44      6.86 o
  -6   0   8      215.65      223.70      5.22 o
  -4   0   8     3495.82     3441.97     38.47 o
  -2   0   8      562.40      575.39      9.71 o
   0   0   8       74.10       85.29      2.69 o
   2   0   8     3736.81     3870.08     55.01 o
   4   0   8      455.23      405.13      7.56 o
   6   0   8      265.10      284.39      9.28 o
   8   0   8      268.48      261.53      9.81 o
  10   0   8        2.06        4.61      3.59 o
  12   0   8       14.85       10.65      5.20 o
  14   0   8       64.41       64.94     10.14 o
 -16   1   8        6.63        4.53      3.46 o
 -15   1   8       43.08       32.94      7.08 o
 -14   1   8       17.84       22.62      4.08 o
 -13   1   8       65.49       53.52      7.85 o
 -12   1   8       34.14       34.23      6.04 o
 -11   1   8      196.45      180.54      6.93 o
 -10   1   8      300.62      298.65      7.20 o
  -9   1   8       16.66       18.76      1.53 o
  -8   1   8      269.35      276.77      4.36 o
  -7   1   8      317.60      294.50      4.51 o
  -6   1   8      377.09      364.65      4.98 o
  -5   1   8      133.92      130.49      2.64 o
  -4   1   8       96.29      109.53      2.58 o
  -3   1   8       18.06       21.37      1.19 o
  -2   1   8        1.33        1.65      0.53 o
  -1   1   8      292.01      342.95      4.65 o
   0   1   8       50.25       45.32      1.73 o
   1   1   8      221.02      212.44      3.19 o
   2   1   8       68.17       72.83      2.12 o
   3   1   8      306.19      280.38      4.30 o
   4   1   8       74.73       85.27      1.84 o
   5   1   8       32.09       37.13      2.00 o
   6   1   8       71.59       83.30      3.40 o
   7   1   8      757.09      810.82     13.67 o
   8   1   8      222.30      207.01      6.85 o
   9   1   8       61.98       50.83      5.00 o
  10   1   8      128.53      119.64      6.90 o
  11   1   8       56.97       56.85      5.66 o
  12   1   8        0.51        1.33      2.78 o
  13   1   8        6.66       10.76      3.54 o
  14   1   8        8.94       12.40      7.28 o
  15   1   8       16.06       12.34      3.77 o
 -16   2   8        0.01        3.15      2.81 o
 -15   2   8        7.37        7.70      3.09 o
 -14   2   8       47.99       46.14      5.59 o
 -13   2   8        1.05        4.07      2.32 o
 -12   2   8       11.98       13.12      3.15 o
 -11   2   8       55.02       55.85      3.83 o
 -10   2   8        0.52        3.89      1.62 o
  -9   2   8     1071.66     1058.53     12.29 o
  -8   2   8      483.54      453.80      6.16 o
  -7   2   8       45.85       43.87      1.82 o
  -6   2   8        7.89        6.86      0.87 o
  -5   2   8       74.35       78.68      2.49 o
  -4   2   8        5.32        5.05      0.99 o
  -3   2   8       82.64      100.16      2.25 o
  -2   2   8      749.29      746.72      8.84 o
  -1   2   8      603.36      642.46      6.76 o
   0   2   8      452.16      474.87      5.94 o
   1   2   8        0.37        2.03      0.76 o
   2   2   8       70.15       68.51      1.99 o
   3   2   8        1.72        4.49      1.23 o
   4   2   8       19.64       21.64      1.91 o
   5   2   8       17.62       24.51      2.01 o
   6   2   8      209.01      219.25      4.43 o
   7   2   8        1.91        2.74      1.22 o
   8   2   8      186.89      203.37      6.81 o
   9   2   8      418.71      429.41     11.08 o
  10   2   8        0.05       -0.16      2.07 o
  11   2   8       49.11       47.12      5.36 o
  12   2   8       52.02       55.90      8.40 o
  13   2   8       10.95        7.60      3.76 o
  14   2   8       26.32       18.44      4.72 o
  15   2   8        2.38        6.45      3.62 o
 -16   3   8       35.88       33.65      5.36 o
 -15   3   8       33.68       49.08      5.90 o
 -14   3   8        0.35        0.37      2.07 o
 -13   3   8       41.90       44.60      5.28 o
 -12   3   8       26.55       28.33      6.37 o
 -11   3   8       90.12       99.59      5.47 o
 -10   3   8        0.03        0.96      1.11 o
  -9   3   8      190.00      193.87      5.06 o
  -8   3   8      387.02      368.93      6.54 o
  -7   3   8       67.56       75.62      2.39 o
  -6   3   8      832.29      804.58      8.99 o
  -5   3   8      500.64      461.81      5.97 o
  -4   3   8       28.57       26.97      1.48 o
  -3   3   8      510.16      521.79      6.20 o
  -2   3   8        0.37        2.13      0.59 o
  -1   3   8      156.05      164.14      3.52 o
   0   3   8      571.86      600.49      8.23 o
   1   3   8       37.24       69.97      3.25 o
   2   3   8        0.78        1.38      0.90 o
   3   3   8        6.63        6.65      1.15 o
   4   3   8      244.55      243.77      4.43 o
   5   3   8      317.91      309.38      6.67 o
   6   3   8       53.19       42.01      4.94 o
   7   3   8       62.53       55.62      3.13 o
   8   3   8       36.29       33.47      3.21 o
   9   3   8      100.25      114.84      5.93 o
  10   3   8      515.37      545.81     13.50 o
  11   3   8      168.73      150.27      8.34 o
  12   3   8       53.75       58.67     10.03 o
  13   3   8      259.28      283.25     19.16 o
  14   3   8        1.68        3.85      3.71 o
 -16   4   8       63.53       67.02      9.96 o
 -15   4   8       90.94       95.24      7.65 o
 -14   4   8        9.28        9.67      3.32 o
 -13   4   8      111.64      112.37     17.99 o
 -12   4   8        0.89        3.10      2.41 o
 -11   4   8      223.77      238.51      8.46 o
 -10   4   8        2.55        2.02      1.33 o
  -9   4   8       12.06       13.56      1.88 o
  -8   4   8     1082.98     1093.96     12.85 o
  -7   4   8      114.42       97.08      2.62 o
  -6   4   8      293.80      259.24      4.04 o
  -5   4   8       20.43       25.39      2.08 o
  -4   4   8      712.53      718.62      8.00 o
  -3   4   8      114.61       89.46      2.11 o
  -2   4   8      464.07      487.65      5.61 o
  -1   4   8      317.40      315.13      4.32 o
   0   4   8        5.09        5.15      1.29 o
   1   4   8     1203.85     1228.04     14.27 o
   2   4   8      645.54      627.56     11.34 o
   3   4   8      264.87      241.69      6.40 o
   4   4   8      104.70      103.93      2.76 o
   5   4   8       29.64       34.48      3.38 o
   6   4   8       20.84       28.71      3.23 o
   7   4   8       89.23       85.93      5.10 o
   8   4   8      110.57       85.81      4.20 o
   9   4   8       32.39       27.40      3.03 o
  10   4   8      253.39      249.06      8.46 o
  11   4   8       40.96       41.45      4.24 o
  12   4   8      219.30      245.64     10.91 o
  13   4   8       51.93       58.99     12.30 o
  14   4   8       66.48       77.11      7.44 o
 -16   5   8        6.34       10.69      3.69 o
 -15   5   8       43.71       42.92     18.27 o
 -14   5   8       14.47       11.80      3.47 o
 -13   5   8       39.13       40.49      5.22 o
 -12   5   8       40.12       38.78      4.91 o
 -11   5   8        0.31       -1.09      1.54 o
 -10   5   8        1.22        1.69      1.39 o
  -9   5   8       90.65       89.70      4.03 o
  -8   5   8        0.56        1.68      1.07 o
  -7   5   8      417.12      406.07      6.06 o
  -6   5   8      482.20      485.66      6.03 o
  -5   5   8      277.50      295.23      4.66 o
  -4   5   8       27.67       25.10      2.32 o
  -3   5   8      453.56      446.17      5.68 o
  -2   5   8     1090.95     1083.71     10.81 o
  -1   5   8       94.45       65.06      1.74 o
   0   5   8      315.71      342.07      5.56 o
   1   5   8       58.49       55.08      1.86 o
   2   5   8      271.60      285.12      7.98 o
   3   5   8        0.10        2.14      1.12 o
   4   5   8      847.90      828.76     12.90 o
   5   5   8      273.29      214.63      7.05 o
   6   5   8      125.85      124.56      5.81 o
   7   5   8        5.60        1.93      1.79 o
   8   5   8       23.49       10.44      6.72 o
   9   5   8        6.65        3.44      1.79 o
  10   5   8        0.27        2.97      1.93 o
  11   5   8       97.11      100.18      5.84 o
  12   5   8       10.16        7.27      3.05 o
  13   5   8       56.71       44.24      5.57 o
  14   5   8        1.09        4.19      3.60 o
 -15   6   8       19.31       18.83      4.37 o
 -14   6   8      127.56      125.63      8.52 o
 -13   6   8        0.87        5.43      4.34 o
 -12   6   8      101.41      105.51      7.35 o
 -11   6   8        0.16        0.40      1.61 o
 -10   6   8       52.16       56.02      4.18 o
  -9   6   8      313.12      310.10      6.82 o
  -8   6   8        4.13        7.67      2.08 o
  -7   6   8        0.35        3.51      1.18 o
  -6   6   8      122.92      101.52      2.79 o
  -5   6   8      179.14      173.09      3.39 o
  -4   6   8       82.21       94.23      3.02 o
  -3   6   8     2417.25     2465.85     22.71 o
  -2   6   8       45.31       75.52      2.18 o
  -1   6   8       40.85       35.02      1.47 o
   0   6   8      725.53      785.94      8.32 o
   1   6   8      183.18      179.29      4.23 o
   2   6   8      445.93      461.63      7.36 o
   3   6   8      975.63      894.70     16.90 o
   4   6   8       21.94       20.67      2.59 o
   5   6   8       11.07       11.18      2.23 o
   6   6   8       91.96       74.19      4.83 o
   7   6   8       46.63       47.96      4.53 o
   8   6   8       25.14       34.28      4.16 o
   9   6   8       52.66       48.41      4.90 o
  10   6   8      108.05      116.15     10.18 o
  11   6   8        9.73        7.57      3.11 o
  12   6   8        8.98        8.96      2.80 o
  13   6   8       63.26       62.14      6.03 o
  14   6   8        0.19        2.11      3.33 o
 -15   7   8        3.93        7.73      3.42 o
 -14   7   8      274.04      303.82     12.94 o
 -13   7   8        0.04        2.10      2.51 o
 -12   7   8       50.96       50.36      4.92 o
 -11   7   8      325.51      346.66     14.44 o
 -10   7   8       40.13       46.97      3.93 o
  -9   7   8        9.47        7.21      1.60 o
  -8   7   8        8.52        7.74      1.52 o
  -7   7   8        0.99       -0.07      0.91 o
  -6   7   8       70.32       52.52      3.11 o
  -5   7   8      124.14      154.99      3.30 o
  -4   7   8      730.58      770.49      8.51 o
  -3   7   8       24.85       25.58      1.65 o
  -2   7   8      893.78      802.03     10.66 o
  -1   7   8     2531.70     2353.70     24.90 o
   0   7   8     2790.44     2662.31     25.19 o
   1   7   8       57.56       58.39      2.60 o
   2   7   8        0.02        2.14      0.82 o
   3   7   8      185.94      128.39      5.99 o
   4   7   8       89.30       78.55      4.94 o
   5   7   8       10.68        9.50      2.25 o
   6   7   8      107.85      105.31      6.63 o
   7   7   8       10.88        5.85      5.34 o
   8   7   8       10.78       16.28      4.01 o
   9   7   8        9.49        6.46      2.76 o
  10   7   8        0.24        1.34      2.35 o
  11   7   8       82.56       76.43      8.51 o
  12   7   8       49.81       64.93      9.08 o
  13   7   8       27.90       25.98      6.64 o
 -15   8   8        6.87        9.76      3.73 o
 -14   8   8       41.85       57.21      6.62 o
 -13   8   8       20.91       25.40      4.61 o
 -12   8   8       86.60       89.37      7.37 o
 -11   8   8        0.00        2.75      1.89 o
 -10   8   8        2.85        2.24      1.45 o
  -9   8   8       36.90       41.97      3.02 o
  -8   8   8        5.20        4.21      1.35 o
  -7   8   8       21.97       18.61      1.92 o
  -6   8   8       15.08       10.75      1.53 o
  -5   8   8       68.60       70.11      4.35 o
  -4   8   8       48.64       46.64      2.19 o
  -3   8   8      729.44      715.42      8.83 o
  -2   8   8      240.15      205.22      4.55 o
  -1   8   8       35.73       41.36      2.10 o
   0   8   8     1131.52     1104.48     14.06 o
   1   8   8       36.55       29.32      2.36 o
   2   8   8       47.76       51.61      2.28 o
   3   8   8      544.28      454.59      8.77 o
   4   8   8        1.91        4.79      2.27 o
   5   8   8       51.02       61.26      4.71 o
   6   8   8      237.58      238.86     20.39 o
   7   8   8      150.08      156.35      9.38 o
   8   8   8       82.01       96.26      8.13 o
   9   8   8      162.07      164.38      8.97 o
  10   8   8        6.35        7.88      3.10 o
  11   8   8       11.46        7.98      4.65 o
  12   8   8       20.05       25.79      6.31 o
  13   8   8       68.66       68.59      9.22 o
 -14   9   8       50.04       50.21      6.51 o
 -13   9   8       17.18       17.66      8.42 o
 -12   9   8        2.08        4.08      2.22 o
 -11   9   8       36.53       39.68      4.00 o
 -10   9   8        0.03        1.98      1.66 o
  -9   9   8       77.39       80.35      4.02 o
  -8   9   8       13.50       12.32      1.88 o
  -7   9   8        2.88        1.83      1.29 o
  -6   9   8       11.44       10.31      1.59 o
  -5   9   8        0.80        0.15      0.94 o
  -4   9   8        4.52        3.47      1.00 o
  -3   9   8       18.19       15.43      1.79 o
  -2   9   8        6.40        4.66      1.08 o
  -1   9   8       13.70        7.93      1.23 o
   0   9   8       58.17       70.72      2.51 o
   1   9   8      137.55      125.93      3.12 o
   2   9   8       21.75       30.57      2.97 o
   3   9   8      101.38       91.31      4.14 o
   4   9   8      154.16      139.48      7.29 o
   5   9   8      300.00      293.76     12.10 o
   6   9   8       94.28      100.83      6.02 o
   7   9   8       26.23       27.03      3.70 o
   8   9   8       33.35       23.49      9.00 o
   9   9   8        0.45        0.68      2.83 o
  10   9   8       70.08       78.85      7.01 o
  11   9   8       34.76       40.34      7.61 o
  12   9   8       45.22       57.49      8.55 o
  13   9   8        6.87        9.09      8.03 o
 -14  10   8       92.89      115.57      9.08 o
 -13  10   8       18.82       18.52      3.80 o
 -12  10   8        0.61       -0.32      2.00 o
 -11  10   8      207.34      224.31      9.99 o
 -10  10   8       29.50       24.91      2.92 o
  -9  10   8       33.90       36.82      3.10 o
  -8  10   8        0.05        0.84      1.28 o
  -7  10   8       19.74       26.26      2.44 o
  -6  10   8       24.22       21.51      2.38 o
  -5  10   8       57.52       61.53      3.44 o
  -4  10   8       57.73       50.25      3.27 o
  -3  10   8        0.09        0.25      1.08 o
  -2  10   8        0.06        1.48      0.98 o
  -1  10   8       31.49       37.94      2.36 o
   0  10   8        3.78        3.28      1.05 o
   1  10   8      116.96      101.35      4.28 o
   2  10   8      664.20      652.76     10.43 o
   3  10   8      113.11      112.35      6.01 o
   4  10   8        7.24        3.40      1.93 o
   5  10   8      146.39      151.29      7.27 o
   6  10   8        1.73        2.73      2.16 o
   7  10   8        3.96        2.92      2.25 o
   8  10   8       34.15       41.05      6.34 o
   9  10   8       78.44       84.47      8.66 o
  10  10   8        4.36        3.84      3.50 o
  11  10   8       55.27       61.77      8.71 o
  12  10   8       47.31       63.94      8.68 o
 -13  11   8       16.00       22.10      4.23 o
 -12  11   8      108.65      127.19      6.87 o
 -11  11   8        3.61        5.61      2.31 o
 -10  11   8       17.11       11.45      2.50 o
  -9  11   8      198.36      213.17      7.61 o
  -8  11   8      108.50      115.99      4.83 o
  -7  11   8       18.92       18.79      2.26 o
  -6  11   8        9.04        7.27      1.74 o
  -5  11   8       35.15       34.66      2.90 o
  -4  11   8       21.58       15.19      2.16 o
  -3  11   8       89.77       91.96      4.08 o
  -2  11   8       15.88       19.62      2.03 o
  -1  11   8        2.36        4.89      1.22 o
   0  11   8       75.94       72.35      3.16 o
   1  11   8      535.00      490.11      8.28 o
   2  11   8        1.41        4.09      1.21 o
   3  11   8       81.10       68.37      3.08 o
   4  11   8        7.22       11.04      2.86 o
   5  11   8       53.91       60.05      5.37 o
   6  11   8      165.73      160.68      7.85 o
   7  11   8        4.22        2.69      2.29 o
   8  11   8      140.74      152.91     11.08 o
   9  11   8       58.59       44.67      8.88 o
  10  11   8        2.14        4.30      4.03 o
  11  11   8        0.27        5.45      4.03 o
 -12  12   8      143.89      168.93      7.83 o
 -11  12   8      169.49      189.41     11.25 o
 -10  12   8        0.62       -0.04      1.90 o
  -9  12   8       24.50       28.25      2.94 o
  -8  12   8      252.04      262.59      6.59 o
  -7  12   8       45.31       48.47      3.23 o
  -6  12   8       12.67       11.85      1.85 o
  -5  12   8      237.30      244.97      6.20 o
  -4  12   8       33.69       39.33      3.22 o
  -3  12   8      159.68      164.30      5.46 o
  -2  12   8      126.47      129.50      4.42 o
  -1  12   8        1.16        1.39      1.18 o
   0  12   8        3.44        4.64      1.40 o
   1  12   8       19.48       20.40      2.03 o
   2  12   8       25.96       32.32      2.59 o
   3  12   8      182.25      182.75      5.19 o
   4  12   8        0.00        1.89      2.14 o
   5  12   8      142.53      150.88      8.00 o
   6  12   8      151.58      167.26     11.73 o
   7  12   8       12.16       14.68      3.44 o
   8  12   8      269.97      243.99     13.38 o
   9  12   8      128.65      131.33     11.14 o
  10  12   8       88.59       77.67      9.36 o
  11  12   8       13.62        9.55      8.40 o
 -12  13   8        9.43       10.31      3.62 o
 -11  13   8       45.27       54.39      5.17 o
 -10  13   8      213.65      234.44      9.21 o
  -9  13   8       20.57       20.45      3.02 o
  -8  13   8        0.03        2.10      1.73 o
  -7  13   8       63.70       67.95      3.85 o
  -6  13   8      206.27      223.19      6.28 o
  -5  13   8       82.96       84.39      9.94 o
  -4  13   8       61.23       66.26      4.10 o
  -3  13   8        4.62        8.22      1.96 o
  -2  13   8      106.82      113.48      4.74 o
  -1  13   8        1.20        0.84      1.30 o
   0  13   8        8.64        8.00      1.64 o
   1  13   8       13.86       11.69      2.07 o
   2  13   8        8.03        5.04      1.57 o
   3  13   8       32.74       36.61      3.36 o
   4  13   8       74.01       84.55      7.63 o
   5  13   8        3.25        5.20      2.67 o
   6  13   8      106.89      104.79      7.27 o
   7  13   8        9.75       11.69      3.43 o
   8  13   8      144.19      133.82     11.36 o
   9  13   8       43.45       44.87      7.76 o
  10  13   8        6.71        2.59      3.90 o
 -11  14   8        0.01        2.58      2.91 o
 -10  14   8        0.44        2.63      2.38 o
  -9  14   8        5.26        3.58      2.19 o
  -8  14   8        6.30        4.09      2.01 o
  -7  14   8       44.52       38.81      3.23 o
  -6  14   8      204.42      227.52      7.27 o
  -5  14   8      363.42      388.15      9.45 o
  -4  14   8       10.83        7.12      2.03 o
  -3  14   8        4.34        3.41      1.76 o
  -2  14   8       70.65       69.67      4.20 o
  -1  14   8        7.28        4.77      1.74 o
   0  14   8       55.90       55.32      3.35 o
   1  14   8       60.50       69.91      4.04 o
   2  14   8       87.30       82.65      5.40 o
   3  14   8       76.87       71.09      3.91 o
   4  14   8      372.05      412.27     10.00 o
   5  14   8      116.35      113.61      8.49 o
   6  14   8        1.85        1.39      2.45 o
   7  14   8        1.17        2.56      2.77 o
   8  14   8        3.09        3.09      4.56 o
   9  14   8        0.29        3.40      4.26 o
 -10  15   8       23.01       22.73      3.88 o
  -9  15   8       63.49       62.67      4.93 o
  -8  15   8        1.80        6.69      2.30 o
  -7  15   8       90.45       84.41      5.23 o
  -6  15   8      277.59      275.67      8.22 o
  -5  15   8        2.39        3.35      1.93 o
  -4  15   8       51.23       40.21      3.70 o
  -3  15   8       15.88       14.43      2.57 o
  -2  15   8        5.44        2.22      1.77 o
  -1  15   8       87.56      110.27      5.09 o
   0  15   8      153.31      177.51      7.83 o
   1  15   8       28.51       28.64      3.07 o
   2  15   8        2.20        0.79      1.64 o
   3  15   8        0.13        3.46      1.99 o
   4  15   8        2.22        5.31      2.20 o
   5  15   8      141.99      166.74      9.17 o
   6  15   8        3.91        3.42      2.78 o
   7  15   8       11.94       12.13      3.60 o
   8  15   8        0.14       -0.25      2.83 o
  -8  16   8      171.00      190.03      8.64 o
  -7  16   8       45.17       51.62      4.51 o
  -6  16   8        0.55        2.72      2.12 o
  -5  16   8        4.04        4.12      2.16 o
  -4  16   8       96.65       96.80      5.45 o
  -3  16   8       11.47       12.22      2.59 o
  -2  16   8        0.72        2.52      1.97 o
  -1  16   8      108.98      120.88      5.49 o
   0  16   8        2.94        4.17      2.15 o
   1  16   8      163.75      182.46      6.53 o
   2  16   8        0.53        1.70      1.80 o
   3  16   8        0.86        2.10      2.04 o
   4  16   8        5.93        3.66      2.24 o
   5  16   8       32.04       29.41      5.42 o
   6  16   8        0.02        3.92      3.13 o
   7  16   8        0.52        0.70      2.96 o
  -7  17   8      155.32      179.15      7.53 o
  -6  17   8        7.98       10.59      2.81 o
  -5  17   8       25.51       20.79      3.23 o
  -4  17   8        4.93        4.50      2.61 o
  -3  17   8       17.31        9.79      2.60 o
  -2  17   8       36.29       32.77      4.61 o
  -1  17   8       12.51        7.44      2.38 o
   0  17   8        0.04        2.91      2.24 o
   1  17   8      229.60      246.56     10.89 o
   2  17   8        3.17        4.62      2.20 o
   3  17   8       10.27       12.55      2.90 o
   4  17   8       15.82       18.06      3.70 o
   5  17   8        1.95        4.05      3.09 o
  -4  18   8        8.62        6.49      2.83 o
  -3  18   8       34.83       38.54      4.02 o
  -2  18   8       34.87       30.81      4.65 o
  -1  18   8      144.70      130.65     14.01 o
   0  18   8        0.38       -0.67      2.01 o
   1  18   8       33.40       28.68      3.65 o
   2  18   8       12.33        7.79      2.58 o
 -15   0   9        9.43        6.66      4.50 o
 -13   0   9      445.61      434.39     20.83 o
 -11   0   9      245.05      247.92     10.84 o
  -9   0   9        4.35        4.48      1.41 o
  -7   0   9       14.42       13.47      1.69 o
  -5   0   9       94.29      102.42      3.45 o
  -3   0   9      730.10      835.28     11.82 o
  -1   0   9        0.14        0.29      0.58 o
   1   0   9       73.05       72.31      2.46 o
   3   0   9      847.78      839.08     14.68 o
   5   0   9     4851.90     4809.86     82.20 o
   7   0   9      222.46      205.76     13.25 o
   9   0   9       20.47       16.29      4.14 o
  11   0   9      377.15      390.43     18.67 o
  13   0   9        4.99        2.38      4.65 o
 -16   1   9       24.31       23.18      6.37 o
 -15   1   9       12.37        7.39      3.09 o
 -14   1   9       64.77       61.16      6.28 o
 -13   1   9       58.37       46.67      5.38 o
 -12   1   9      396.24      406.20     13.72 o
 -11   1   9       61.01       61.26      4.21 o
 -10   1   9       15.12       12.69      1.77 o
  -9   1   9      114.50      113.29      3.00 o
  -8   1   9      167.29      175.13      3.57 o
  -7   1   9       83.13       83.07      2.46 o
  -6   1   9       95.05       85.59      2.35 o
  -5   1   9      261.19      285.95      4.30 o
  -4   1   9       33.20       34.18      1.52 o
  -3   1   9       81.88       87.45      2.20 o
  -2   1   9      101.04       87.66      2.12 o
  -1   1   9      466.87      509.07      6.31 o
   0   1   9       78.95       70.64      1.81 o
   1   1   9     1302.47     1242.13     11.28 o
   2   1   9       71.61       91.36      2.55 o
   3   1   9      137.60      143.63      3.47 o
   4   1   9      242.24      244.93      5.07 o
   5   1   9       21.26       24.47      1.67 o
   6   1   9     2888.99     2880.34     42.83 o
   7   1   9      248.42      262.16      8.17 o
   8   1   9      408.32      395.48      9.85 o
   9   1   9       30.37       23.89      3.42 o
  10   1   9      102.28      105.46      6.37 o
  11   1   9       74.82       63.76      5.61 o
  12   1   9        1.81        2.22      2.81 o
  13   1   9       66.98       77.18      6.95 o
  14   1   9       15.25       13.04      4.10 o
 -16   2   9       97.10      108.70      8.47 o
 -15   2   9       36.16       20.68      4.28 o
 -14   2   9       85.84      100.89     12.61 o
 -13   2   9       90.47       77.97      6.65 o
 -12   2   9       33.76       39.51      4.97 o
 -11   2   9      206.85      194.87      6.69 o
 -10   2   9      103.29       94.11      5.80 o
  -9   2   9      139.65      125.31      3.29 o
  -8   2   9      257.90      246.67      4.57 o
  -7   2   9       46.96       46.82      2.00 o
  -6   2   9      921.46      883.46     10.33 o
  -5   2   9      303.50      298.15      4.44 o
  -4   2   9        0.08        0.86      0.55 o
  -3   2   9       10.17        9.79      0.92 o
  -2   2   9      120.26      112.92      2.24 o
  -1   2   9       48.98       30.69      1.25 o
   0   2   9      433.71      411.63      6.37 o
   1   2   9      620.49      593.02     10.88 o
   2   2   9       11.98        8.24      1.80 o
   3   2   9        8.90        6.81      0.80 o
   4   2   9      568.15      546.79      8.13 o
   5   2   9      142.67      153.81      5.81 o
   6   2   9      118.92      116.91      7.14 o
   7   2   9        0.08        1.48      2.08 o
   8   2   9      470.79      436.12     15.73 o
   9   2   9       13.82       14.12      2.39 o
  10   2   9       38.65       34.63      8.80 o
  11   2   9       11.30        6.50      4.32 o
  12   2   9      249.63      273.79     11.17 o
  13   2   9        2.53       -1.08      2.78 o
  14   2   9        0.40        0.64      3.25 o
 -16   3   9       61.35       65.88      7.09 o
 -15   3   9      141.04      152.01      9.31 o
 -14   3   9       85.28       81.50      7.07 o
 -13   3   9       38.92       30.58      4.74 o
 -12   3   9       36.47       38.16      8.07 o
 -11   3   9      109.88      105.31      5.28 o
 -10   3   9      312.25      293.87      8.12 o
  -9   3   9       75.73       72.21      3.51 o
  -8   3   9       31.78       31.80      1.90 o
  -7   3   9      124.09      122.85      3.07 o
  -6   3   9       65.69       72.42      2.43 o
  -5   3   9      308.32      287.61      5.45 o
  -4   3   9       16.40       19.27      1.28 o
  -3   3   9       38.72       36.64      1.83 o
  -2   3   9      144.88      132.55      2.44 o
  -1   3   9      460.32      466.06      5.76 o
   0   3   9      488.82      454.63      8.83 o
   1   3   9      259.16      235.99      6.27 o
   2   3   9       75.18       70.61      4.24 o
   3   3   9     2082.08     2147.79     29.53 o
   4   3   9       18.11       21.42      1.31 o
   5   3   9       47.06       44.87      4.69 o
   6   3   9      162.68      170.62     12.67 o
   7   3   9      221.15      198.58     14.13 o
   8   3   9       13.26        8.81      6.61 o
   9   3   9       21.65       20.59      2.52 o
  10   3   9        5.12        4.21      1.95 o
  11   3   9       20.92       24.36      3.72 o
  12   3   9       26.36       15.50      3.64 o
  13   3   9        6.70        7.57      3.60 o
  14   3   9       77.84       81.81      6.82 o
 -16   4   9        8.23        8.79      3.52 o
 -15   4   9       24.65       24.29      4.57 o
 -14   4   9       37.34       48.31      7.74 o
 -13   4   9       13.13       18.60      3.92 o
 -12   4   9      263.48      251.00      9.15 o
 -11   4   9        1.83        4.40      1.74 o
 -10   4   9       20.91       17.20      2.29 o
  -9   4   9        4.70        4.24      1.20 o
  -8   4   9       66.67       79.74      3.36 o
  -7   4   9      675.63      637.03      8.09 o
  -6   4   9      798.72      755.22      8.88 o
  -5   4   9        0.05        1.74      0.76 o
  -4   4   9       12.62       14.94      1.25 o
  -3   4   9      927.23      913.67     10.13 o
  -2   4   9      114.10      106.05      2.28 o
  -1   4   9      257.69      246.95      3.91 o
   0   4   9       12.23       13.80      1.46 o
   1   4   9      404.18      415.07      7.94 o
   2   4   9       35.55       36.62      2.94 o
   3   4   9      469.07      430.21      8.47 o
   4   4   9       86.41       85.81      2.67 o
   5   4   9      315.40      309.15      8.96 o
   6   4   9      104.54      106.08     10.94 o
   7   4   9       88.26       64.10      9.15 o
   8   4   9       58.39       46.64      5.52 o
   9   4   9      110.75      119.34      8.46 o
  10   4   9       23.03       16.80      4.11 o
  11   4   9      211.63      225.31      7.59 o
  12   4   9       77.24       72.92      5.48 o
  13   4   9      140.19      130.14     18.85 o
  14   4   9      113.13      124.09      7.43 o
 -15   5   9       38.85       41.96      6.15 o
 -14   5   9       31.04       30.04      5.12 o
 -13   5   9        5.29        3.67      2.53 o
 -12   5   9        1.08        2.92      1.95 o
 -11   5   9        0.87        0.67      1.68 o
 -10   5   9      174.81      177.05      5.69 o
  -9   5   9        5.67        7.51      1.82 o
  -8   5   9      198.45      183.29      4.83 o
  -7   5   9       27.31       26.98      1.98 o
  -6   5   9      376.50      335.08      5.08 o
  -5   5   9     1223.04     1125.09     11.75 o
  -4   5   9     1130.11     1039.91     10.86 o
  -3   5   9      293.93      301.88      4.55 o
  -2   5   9      238.79      235.93      4.58 o
  -1   5   9       19.00       23.30      1.12 o
   0   5   9        6.64        5.38      1.40 o
   1   5   9      539.17      539.49      8.06 o
   2   5   9       96.92       80.44      4.69 o
   3   5   9      285.34      273.02      7.33 o
   4   5   9      168.96      153.31      4.65 o
   5   5   9       63.94       70.04      4.24 o
   6   5   9       19.17       11.14      5.40 o
   7   5   9        5.01        0.94      3.11 o
   8   5   9      105.97       84.21     13.60 o
   9   5   9       47.94       34.63      6.20 o
  10   5   9        6.44        5.22      2.97 o
  11   5   9      127.87      112.37      9.39 o
  12   5   9       14.63       13.07      6.22 o
  13   5   9       46.60       41.91     10.62 o
  14   5   9      373.84      458.99     26.72 o
 -15   6   9        4.47        5.10      3.18 o
 -14   6   9       55.93       58.24      6.56 o
 -13   6   9       91.96       86.33     15.15 o
 -12   6   9       37.53       34.25      4.14 o
 -11   6   9       66.83       70.82      8.78 o
 -10   6   9       39.59       36.99      3.22 o
  -9   6   9        5.44        4.89      1.59 o
  -8   6   9       83.60       78.90      5.01 o
  -7   6   9      149.16      146.78      6.05 o
  -6   6   9      178.44      168.10      3.57 o
  -5   6   9      345.66      340.44      6.78 o
  -4   6   9        7.85        2.27      0.80 o
  -3   6   9     3308.30     3261.50     29.39 o
  -2   6   9      284.36      282.03      5.00 o
  -1   6   9      392.79      401.68      6.33 o
   0   6   9      885.91      931.32     11.98 o
   1   6   9       32.79       38.34      1.79 o
   2   6   9        1.69        0.86      0.84 o
   3   6   9        6.92        3.35      1.67 o
   4   6   9      746.23      690.16     16.34 o
   5   6   9        8.52        1.75      1.56 o
   6   6   9       94.71       91.68      7.08 o
   7   6   9      199.89      186.62     17.86 o
   8   6   9       85.69       86.17     11.42 o
   9   6   9       22.83       21.39      6.48 o
  10   6   9      400.50      378.82     16.03 o
  11   6   9      118.83      102.17     12.76 o
  12   6   9        1.65        2.02      3.69 o
  13   6   9       11.06        7.80      6.81 o
 -15   7   9        2.44       -0.25      2.82 o
 -14   7   9       21.02       34.45     10.76 o
 -13   7   9        6.60        7.94      3.05 o
 -12   7   9       26.19       30.32      4.37 o
 -11   7   9       11.51       11.30      2.88 o
 -10   7   9        2.01        2.05      1.34 o
  -9   7   9        8.64        7.21      1.61 o
  -8   7   9       46.55       40.98      2.84 o
  -7   7   9       18.14       22.67      1.94 o
  -6   7   9        0.78        0.28      0.92 o
  -5   7   9      322.45      317.71      5.05 o
  -4   7   9      184.33      170.78      3.56 o
  -3   7   9       42.42       39.43      1.90 o
  -2   7   9       19.76       12.63      1.30 o
  -1   7   9       30.57       37.11      1.68 o
   0   7   9      425.47      412.21      7.49 o
   1   7   9       59.18       44.29      3.11 o
   2   7   9       90.35       88.62      3.15 o
   3   7   9      173.77      165.93      6.80 o
   4   7   9        3.07       -0.99      1.46 o
   5   7   9      450.06      441.09     21.07 o
   6   7   9      462.28      424.01     32.73 o
   7   7   9       12.08        9.58      4.36 o
   8   7   9       15.03       13.46      3.94 o
   9   7   9       34.75       37.96      9.11 o
  10   7   9        0.18        2.64      3.39 o
  11   7   9       63.77       68.37     19.24 o
  12   7   9       20.16       13.57      5.18 o
  13   7   9       67.07       66.45      8.96 o
 -14   8   9       42.53       34.59      7.05 o
 -13   8   9       13.67        9.05      3.56 o
 -12   8   9        0.04        1.12      2.16 o
 -11   8   9       64.56       67.16      5.33 o
 -10   8   9       76.05       86.27      4.74 o
  -9   8   9       33.85       35.29      2.89 o
  -8   8   9       55.92       59.76      3.33 o
  -7   8   9      262.85      261.94      7.20 o
  -6   8   9        9.05        7.32      1.31 o
  -5   8   9       21.11       16.78      1.61 o
  -4   8   9       30.29       29.34      1.73 o
  -3   8   9      127.59      140.59      3.72 o
  -2   8   9      493.07      467.44      7.63 o
  -1   8   9       73.85       68.84      2.59 o
   0   8   9      478.88      440.37      6.86 o
   1   8   9        6.17        5.03      1.32 o
   2   8   9      565.90      557.58     17.19 o
   3   8   9      241.54      216.61      5.89 o
   4   8   9        8.56       14.87      2.94 o
   5   8   9       29.88       43.60      5.68 o
   6   8   9      264.97      295.77     11.05 o
   7   8   9       20.52       19.37      4.39 o
   8   8   9        3.00        0.78      3.64 o
   9   8   9        5.68        2.60      3.11 o
  10   8   9      159.38      183.57     17.83 o
  11   8   9       28.26       27.09      8.68 o
  12   8   9        4.40        5.67      6.08 o
  13   8   9       80.28       90.74     14.57 o
 -14   9   9        4.15        3.41      3.22 o
 -13   9   9        0.68        4.48      3.09 o
 -12   9   9       59.65       49.30      9.04 o
 -11   9   9      136.99      150.58      6.98 o
 -10   9   9        0.09        1.97      1.51 o
  -9   9   9       23.19       22.51      2.55 o
  -8   9   9        1.93        0.79      1.30 o
  -7   9   9        2.05        2.54      1.34 o
  -6   9   9       45.39       50.73      3.91 o
  -5   9   9        0.04        2.48      1.01 o
  -4   9   9      121.95      121.76      3.53 o
  -3   9   9       20.26       20.68      2.43 o
  -2   9   9      243.48      228.29      5.09 o
  -1   9   9       24.25       18.71      1.88 o
   0   9   9      289.93      243.49      7.00 o
   1   9   9        2.75        2.33      1.06 o
   2   9   9      202.17      227.33      6.41 o
   3   9   9       47.49       55.25      3.34 o
   4   9   9        0.75       -0.36      1.65 o
   5   9   9        6.25        2.33      1.96 o
   6   9   9        1.80        3.12      2.56 o
   7   9   9       78.77       76.90      7.72 o
   8   9   9      192.17      205.49     11.34 o
   9   9   9       33.77       38.26      6.15 o
  10   9   9       74.59       85.51      8.91 o
  11   9   9       28.58       38.07     10.21 o
  12   9   9       12.71       14.28      7.87 o
 -13  10   9      146.47      182.83     10.39 o
 -12  10   9       16.65       12.81      3.02 o
 -11  10   9        5.83        8.09      2.50 o
 -10  10   9       20.42       25.10      2.93 o
  -9  10   9       26.37       26.42      2.74 o
  -8  10   9        1.84        4.42      1.58 o
  -7  10   9       84.90       88.36      4.05 o
  -6  10   9       38.62       37.20      2.79 o
  -5  10   9        1.17        3.03      1.25 o
  -4  10   9        0.14        0.44      1.31 o
  -3  10   9        2.95        3.25      1.24 o
  -2  10   9        4.57        4.13      1.36 o
  -1  10   9      137.99      129.94      3.65 o
   0  10   9        7.09        5.85      1.14 o
   1  10   9        0.62        2.43      0.94 o
   2  10   9       71.50       62.73      3.81 o
   3  10   9      104.53      102.39      5.70 o
   4  10   9       50.45       67.70      5.52 o
   5  10   9      472.27      461.07     13.32 o
   6  10   9       48.57       43.50      4.79 o
   7  10   9        1.16        5.47      3.11 o
   8  10   9      113.17      142.29     21.93 o
   9  10   9      136.63      115.56      9.97 o
  10  10   9        0.81        2.33      3.29 o
  11  10   9       16.00       19.48      6.97 o
  12  10   9       11.41        9.08      7.36 o
 -13  11   9       62.29       62.39      6.39 o
 -12  11   9       24.21       20.33      4.15 o
 -11  11   9      162.99      159.51      7.17 o
 -10  11   9      193.86      225.74      7.26 o
  -9  11   9       54.87       61.47      4.41 o
  -8  11   9        0.04        0.73      1.40 o
  -7  11   9      132.90      147.94      5.16 o
  -6  11   9       43.89       50.02      3.49 o
  -5  11   9       81.03       94.95      4.58 o
  -4  11   9        5.26        2.24      1.53 o
  -3  11   9       45.66       36.70      2.76 o
  -2  11   9      126.72      116.47      4.10 o
  -1  11   9       94.03       88.17      4.17 o
   0  11   9        3.27        4.55      1.31 o
   1  11   9        4.10        3.54      1.36 o
   2  11   9       16.65       17.27      2.51 o
   3  11   9       18.96       17.16      2.47 o
   4  11   9        2.02        2.21      2.07 o
   5  11   9       19.01       17.74      3.70 o
   6  11   9        0.01       -0.51      2.16 o
   7  11   9       51.12       46.25      6.52 o
   8  11   9       34.12       20.39      4.96 o
   9  11   9        1.55        3.18      3.57 o
  10  11   9       11.82        8.40      5.69 o
  11  11   9        1.51        2.43      3.87 o
 -12  12   9       33.38       29.00      4.76 o
 -11  12   9       10.62        8.78      2.89 o
 -10  12   9        3.32        3.33      2.07 o
  -9  12   9       14.53       14.23      2.31 o
  -8  12   9      327.70      336.54     10.35 o
  -7  12   9        8.55        7.63      1.75 o
  -6  12   9       30.99       25.74      2.44 o
  -5  12   9       17.59       14.89      2.12 o
  -4  12   9        0.06        0.26      1.44 o
  -3  12   9       36.08       27.42      2.74 o
  -2  12   9      226.56      212.51      6.22 o
  -1  12   9        9.13        5.81      1.51 o
   0  12   9       77.36       80.12      3.43 o
   1  12   9       34.38       32.47      2.53 o
   2  12   9      114.11      128.14     12.05 o
   3  12   9        1.65        1.31      1.67 o
   4  12   9        0.14        1.76      2.28 o
   5  12   9        5.59        7.48      2.78 o
   6  12   9       28.56       28.12      4.34 o
   7  12   9       18.95       20.81      3.95 o
   8  12   9      227.78      217.80     13.27 o
   9  12   9       24.39       19.59     11.51 o
  10  12   9       23.82       23.25     10.07 o
 -11  13   9        0.27        4.08      2.62 o
 -10  13   9        7.58        6.93      2.80 o
  -9  13   9       15.33       15.09      2.56 o
  -8  13   9        5.86        3.58      1.85 o
  -7  13   9       38.69       41.27      3.28 o
  -6  13   9        0.52        0.64      1.57 o
  -5  13   9      131.55      145.05      6.36 o
  -4  13   9       19.82       23.13      3.28 o
  -3  13   9       76.65       76.82      4.30 o
  -2  13   9        4.89        4.00      2.13 o
  -1  13   9       51.02       48.24      3.66 o
   0  13   9       43.40       40.98      2.81 o
   1  13   9        2.20        1.96      1.46 o
   2  13   9       62.40       71.91      4.95 o
   3  13   9       53.15       46.85      4.15 o
   4  13   9       30.38       24.56      4.27 o
   5  13   9        0.00        1.73      2.62 o
   6  13   9       22.85       33.99      4.83 o
   7  13   9        0.24        0.10      2.71 o
   8  13   9       12.27       11.92      5.00 o
   9  13   9        3.89        4.11      3.97 o
 -10  14   9       47.31       47.98      4.49 o
  -9  14   9       98.58      100.04      5.69 o
  -8  14   9        4.06        1.69      1.88 o
  -7  14   9        3.07        3.10      2.11 o
  -6  14   9       11.72       13.19      2.52 o
  -5  14   9       37.30       42.56      4.06 o
  -4  14   9        2.35        1.73      1.78 o
  -3  14   9       46.70       43.14      3.57 o
  -2  14   9        3.80        2.97      1.62 o
  -1  14   9        0.06        0.82      1.40 o
   0  14   9        1.38        3.35      1.52 o
   1  14   9        2.61        4.33      1.77 o
   2  14   9       87.44       84.50      3.96 o
   3  14   9      132.99      150.21      8.75 o
   4  14   9      152.48      147.48     10.70 o
   5  14   9       26.67       33.42      4.89 o
   6  14   9       70.99       71.71      6.61 o
   7  14   9        9.28       10.97      3.44 o
   8  14   9       32.96       16.57     12.83 o
  -9  15   9        0.41       -0.33      2.12 o
  -8  15   9        6.17        4.89      2.48 o
  -7  15   9       61.40       52.11      4.51 o
  -6  15   9        0.05        0.63      1.84 o
  -5  15   9        0.29        1.54      1.90 o
  -4  15   9       22.40       15.92      2.94 o
  -3  15   9        5.15        3.01      1.98 o
  -2  15   9       43.69       40.29      3.48 o
  -1  15   9        4.12        5.32      1.88 o
   0  15   9       47.99       49.25      3.74 o
   1  15   9       26.88       24.75      2.89 o
   2  15   9       64.98       61.44      3.69 o
   3  15   9        4.57        5.54      3.12 o
   4  15   9        1.31        3.79      2.93 o
   5  15   9      115.04      101.25      9.03 o
   6  15   9       11.51       12.62      3.69 o
   7  15   9       19.43       14.00      6.45 o
  -8  16   9      117.67      116.63      7.68 o
  -7  16   9       21.16       13.80      3.22 o
  -6  16   9       11.77       10.41      2.74 o
  -5  16   9        3.51        2.42      2.12 o
  -4  16   9       25.47       13.62      3.18 o
  -3  16   9       10.33        5.19      2.23 o
  -2  16   9       21.94       18.00      2.72 o
  -1  16   9       11.84       12.66      2.57 o
   0  16   9       47.93       50.72      4.21 o
   1  16   9       95.41      103.42      5.02 o
   2  16   9       94.62      111.07      5.16 o
   3  16   9      189.03      205.49     10.57 o
   4  16   9       63.17       75.20      7.21 o
   5  16   9        2.44        0.46      2.77 o
   6  16   9        3.59        2.64      3.29 o
  -6  17   9       34.87       46.16      7.17 o
  -5  17   9        6.12        5.18      2.49 o
  -4  17   9       14.58       13.22      3.16 o
  -3  17   9        0.13        0.35      2.06 o
  -2  17   9        1.28        1.78      2.10 o
  -1  17   9        1.89        3.17      2.37 o
   0  17   9      100.00      102.71      5.77 o
   1  17   9        0.27        2.20      2.14 o
   2  17   9       20.65       18.83      2.72 o
   3  17   9       75.92       68.03      7.12 o
   4  17   9        4.11        1.94      3.09 o
  -1  18   9        1.12        0.63      2.01 o
   0  18   9        1.96        1.20      3.27 o
 -16   0  10       81.89       83.02     10.91 o
 -14   0  10      146.63      147.23     12.34 o
 -10   0  10     1916.35     1908.76     25.66 o
  -8   0  10      100.28       94.34      3.92 o
  -6   0  10       70.48       63.66      3.16 o
  -4   0  10      118.91      116.35      3.66 o
  -2   0  10        1.77        4.28      1.07 o
   0   0  10       17.65       20.19      1.43 o
   2   0  10      162.96      160.42      3.75 o
   4   0  10      210.18      209.12      6.35 o
   6   0  10      284.86      266.38     15.70 o
   8   0  10     1982.43     2038.73     61.28 o
  12   0  10      458.37      478.72     20.72 o
  14   0  10        0.01        3.44      3.66 o
 -16   1  10      245.27      248.54     11.91 o
 -15   1  10       79.34       78.29      7.36 o
 -14   1  10        0.56        0.40      2.12 o
 -13   1  10       20.99       21.00      3.92 o
 -12   1  10      227.60      228.18     10.12 o
 -11   1  10      313.38      314.75      8.04 o
 -10   1  10       68.94       67.02      3.02 o
  -9   1  10      126.78      125.31      3.23 o
  -8   1  10       56.47       53.73      2.27 o
  -7   1  10       84.68       80.91      3.00 o
  -6   1  10      131.52      127.41      2.94 o
  -5   1  10       19.04       15.14      1.25 o
  -4   1  10        0.36        0.73      0.71 o
  -3   1  10      278.97      268.04      4.23 o
  -2   1  10      111.72      124.37      2.75 o
  -1   1  10      128.24      164.58      3.38 o
   0   1  10        4.56        8.02      0.78 o
   1   1  10      135.87      148.83      3.65 o
   2   1  10      565.07      569.03     11.12 o
   3   1  10      245.54      242.88      5.87 o
   4   1  10      276.45      261.74      6.83 o
   5   1  10      113.54      113.17     15.48 o
   6   1  10      171.39      177.90      8.84 o
   7   1  10      175.49      181.28      9.19 o
   8   1  10        2.85        5.78      3.99 o
  10   1  10       13.72       21.60      5.01 o
  11   1  10        2.93        3.31      2.41 o
  12   1  10      195.57      198.08      8.80 o
  13   1  10        0.56        2.34      3.05 o
  14   1  10        1.94        4.32      3.44 o
 -16   2  10      148.83      161.05     15.52 o
 -15   2  10       26.01       20.85      4.36 o
 -14   2  10        3.01        2.40      2.56 o
 -13   2  10      188.22      181.05      9.33 o
 -12   2  10       25.37       22.26      3.46 o
 -11   2  10       63.36       68.35      4.51 o
 -10   2  10       15.10       12.79      1.87 o
  -9   2  10       29.79       29.57      2.32 o
  -8   2  10     1020.31      993.33     11.31 o
  -7   2  10       15.61       16.90      1.36 o
  -6   2  10       73.35       94.97      2.83 o
  -5   2  10      139.61      135.44      2.93 o
  -4   2  10       66.39       62.71      2.15 o
  -3   2  10       65.92       66.67      2.09 o
  -2   2  10       54.10       55.86      1.83 o
  -1   2  10       40.73       32.24      1.43 o
   0   2  10        0.93        2.61      0.84 o
   1   2  10      565.24      614.38     10.29 o
   2   2  10      948.68      957.70     12.12 o
   3   2  10      854.69      851.49     11.06 o
   4   2  10        4.45        6.49      1.53 o
   5   2  10        1.94        1.40      1.93 o
   6   2  10        6.58       16.73      4.78 o
   7   2  10      138.77      133.43     12.48 o
   8   2  10       70.49       50.19      8.49 o
   9   2  10       39.42       30.89      7.58 o
  10   2  10      214.89      173.00     12.19 o
  11   2  10       52.50       48.58      7.69 o
  12   2  10        2.59        4.14      4.28 o
  13   2  10        0.35        0.84      4.25 o
  14   2  10        0.06       -0.70      3.77 o
 -15   3  10        0.88        1.92      5.71 o
 -14   3  10       24.58       12.83      3.65 o
 -13   3  10       25.69       28.62      4.64 o
 -12   3  10        7.23        7.76      3.18 o
 -11   3  10       10.82        4.72      1.86 o
 -10   3  10       24.19       21.40      2.60 o
  -9   3  10       12.66       12.84      1.65 o
  -8   3  10     1257.81     1193.90     12.99 o
  -7   3  10      205.97      201.34      4.12 o
  -6   3  10       67.77       77.84      2.76 o
  -5   3  10      111.86      113.07      2.83 o
  -4   3  10       10.00       13.50      1.54 o
  -3   3  10       17.14       14.96      1.17 o
  -2   3  10      871.09      818.10      8.78 o
  -1   3  10      278.65      269.12      3.79 o
   0   3  10       78.09       97.95      3.50 o
   1   3  10      340.62      315.19      7.75 o
   2   3  10       15.43       10.05      1.69 o
   3   3  10      441.58      413.32      9.17 o
   4   3  10       85.96       77.02      2.51 o
   5   3  10       24.91       23.07      4.67 o
   6   3  10       34.10       39.90      7.50 o
   7   3  10       40.77       40.23      8.02 o
   8   3  10        1.00       -0.40      2.71 o
   9   3  10       16.67       30.24      7.36 o
  10   3  10        0.88        5.53      4.39 o
  11   3  10       15.73        8.42      5.45 o
  12   3  10       65.92       77.38     10.47 o
  13   3  10       13.31        8.02      5.71 o
 -15   4  10       60.02       54.09      6.47 o
 -14   4  10       24.51       23.24      4.78 o
 -13   4  10        1.10        1.85      2.40 o
 -12   4  10       35.43       29.92      3.89 o
 -11   4  10       28.03       33.02      3.15 o
 -10   4  10      188.09      200.16      8.47 o
  -9   4  10        0.76        2.03      1.28 o
  -8   4  10       49.30       46.58      3.09 o
  -7   4  10      110.59       90.30      2.91 o
  -6   4  10      574.88      528.82      7.14 o
  -5   4  10      171.63      159.09      3.75 o
  -4   4  10       27.21       30.30      1.84 o
  -3   4  10      479.68      463.41      6.40 o
  -2   4  10      326.18      306.02      4.69 o
  -1   4  10      186.63      180.37      3.15 o
   0   4  10      771.63      718.02     10.96 o
   1   4  10       29.07       32.49      1.79 o
   2   4  10       25.25       32.39      4.64 o
   3   4  10       88.96       85.76      4.87 o
   4   4  10       71.55       65.48      3.80 o
   5   4  10        0.85        7.65      3.88 o
   6   4  10        0.16        0.70      2.60 o
   7   4  10      138.66      151.03     12.89 o
   8   4  10        1.72        1.06      3.18 o
   9   4  10       61.55       65.27     10.18 o
  10   4  10       10.01       20.21      6.44 o
  11   4  10       22.69       10.85      4.36 o
  12   4  10       71.62       68.89     10.62 o
  13   4  10        0.01        0.70      5.53 o
 -15   5  10       51.03       59.28      6.87 o
 -14   5  10        4.45        1.92      3.90 o
 -13   5  10        8.03       10.70      6.31 o
 -12   5  10      135.40      141.83     11.52 o
 -11   5  10       81.23       82.85      4.55 o
 -10   5  10       55.18       53.05      3.86 o
  -9   5  10       99.62       98.96      6.68 o
  -8   5  10        1.11        2.32      1.22 o
  -7   5  10       39.40       31.48      1.98 o
  -6   5  10      181.00      154.95      4.85 o
  -5   5  10       14.69       14.14      1.82 o
  -4   5  10      214.33      213.86      4.16 o
  -3   5  10      234.57      216.14      4.05 o
  -2   5  10      964.22      866.84     11.52 o
  -1   5  10     1470.55     1398.37     16.30 o
   0   5  10       78.27       74.97      2.62 o
   1   5  10      571.99      573.65      8.28 o
   2   5  10       18.90       11.12      1.97 o
   3   5  10       49.84       40.34      3.29 o
   4   5  10       47.08       52.80      3.61 o
   5   5  10      118.13      118.97     11.97 o
   6   5  10       48.28       52.49      9.11 o
   7   5  10      149.88      125.67     13.03 o
   8   5  10       14.29       15.23      5.82 o
   9   5  10        2.29        2.38      3.70 o
  10   5  10       37.11       25.26      7.61 o
  11   5  10       98.25      101.36     13.51 o
 -15   6  10        4.46        1.65      3.15 o
 -14   6  10        0.01        1.91      2.68 o
 -13   6  10        1.55        4.33      3.02 o
 -12   6  10      164.80      172.64      9.26 o
 -11   6  10       24.14       29.33      3.11 o
 -10   6  10        4.93        5.43      1.78 o
  -9   6  10       30.19       29.73      2.85 o
  -8   6  10        4.21        2.99      1.14 o
  -7   6  10       18.28       16.11      1.80 o
  -6   6  10      171.08      167.09      3.63 o
  -5   6  10      321.58      310.40      5.16 o
  -4   6  10       91.41       90.54      2.68 o
  -3   6  10      316.52      307.26      5.26 o
  -2   6  10      127.64      126.63      3.23 o
  -1   6  10       10.83       13.94      1.32 o
   0   6  10     1199.44     1110.75     15.66 o
   1   6  10       15.40       17.88      1.63 o
   2   6  10        4.28        3.54      1.55 o
   3   6  10        3.99        4.16      1.49 o
   4   6  10       66.59       73.29      5.55 o
   5   6  10       34.99       28.12      3.53 o
   6   6  10      273.82      250.77     11.27 o
   7   6  10       71.75       84.23     11.46 o
   8   6  10        0.05       -1.65      3.44 o
   9   6  10       29.62       23.10      7.43 o
  10   6  10       13.62        4.32      4.98 o
  11   6  10        0.06        3.15      5.27 o
  12   6  10       33.66       60.29     12.04 o
 -14   7  10        0.65        3.43      3.07 o
 -13   7  10        8.74        4.53      2.55 o
 -12   7  10       86.54       83.42      9.82 o
 -11   7  10        5.37        7.44      2.21 o
 -10   7  10       93.82       98.07      4.86 o
  -9   7  10        2.66        2.62      1.57 o
  -8   7  10       22.78       18.01      2.07 o
  -7   7  10       34.71       34.73      2.31 o
  -6   7  10      360.72      358.89      6.27 o
  -5   7  10      265.27      282.57      4.99 o
  -4   7  10       47.57       48.55      2.16 o
  -3   7  10      101.73      110.79      3.35 o
  -2   7  10        1.28        3.30      0.89 o
  -1   7  10       50.25       44.74      2.10 o
   0   7  10       12.05       11.93      1.44 o
   1   7  10       34.17       30.12      2.24 o
   2   7  10        6.99        5.24      1.97 o
   3   7  10        3.98        2.81      1.85 o
   4   7  10       69.19       75.51      9.01 o
   5   7  10      157.44      143.69      6.75 o
   6   7  10       86.66       88.00      7.55 o
   7   7  10        8.17       11.95      3.76 o
   8   7  10      119.37      109.34     13.65 o
   9   7  10      132.65      153.81     16.07 o
  10   7  10       63.24       65.78     11.90 o
  11   7  10      115.72      123.91     15.63 o
  12   7  10       81.15       87.89     14.02 o
 -14   8  10       29.73       23.96      4.79 o
 -13   8  10        1.66        5.26      2.59 o
 -12   8  10        1.56        3.65      2.39 o
 -11   8  10       12.56       14.79      2.87 o
 -10   8  10        7.65        5.75      1.90 o
  -9   8  10        0.39        1.31      1.39 o
  -8   8  10       62.47       56.26      4.39 o
  -7   8  10      241.11      252.60      6.20 o
  -6   8  10       96.97       97.13      3.41 o
  -5   8  10      164.09      172.13      3.90 o
  -4   8  10      331.75      347.19      6.89 o
  -3   8  10       79.66       81.63      2.89 o
  -2   8  10       43.38       37.44      2.10 o
  -1   8  10      534.10      520.79      7.58 o
   0   8  10       40.17       36.97      2.44 o
   1   8  10       49.85       60.49      3.41 o
   2   8  10       17.83       16.51      2.80 o
   3   8  10        3.00        7.77      2.36 o
   4   8  10       79.73       88.15     11.98 o
   5   8  10       36.87       28.15      7.10 o
   6   8  10       92.72       93.85      8.69 o
   7   8  10      242.24      259.12     12.45 o
   8   8  10        0.08        0.92      2.84 o
   9   8  10       43.23       38.87      9.44 o
  10   8  10       29.42       16.40      7.32 o
  11   8  10      213.94      240.28     20.17 o
  12   8  10        6.94        5.27      6.33 o
 -13   9  10       37.27       31.09      5.35 o
 -12   9  10       17.89       15.29      3.53 o
 -11   9  10       18.13       19.63      3.75 o
 -10   9  10      753.86      841.73     14.05 o
  -9   9  10      489.43      522.29     13.05 o
  -8   9  10        4.07        3.77      2.10 o
  -7   9  10       90.93       85.01      4.52 o
  -6   9  10      133.19      136.27      4.47 o
  -5   9  10      149.01      141.92      4.19 o
  -4   9  10       85.20       82.04      4.03 o
  -3   9  10      221.18      219.40      4.98 o
  -2   9  10       46.15       52.72      2.53 o
  -1   9  10      134.98      141.21      4.06 o
   0   9  10      248.15      235.18      5.86 o
   1   9  10        1.81        0.57      1.17 o
   2   9  10       26.73       25.11      2.41 o
   3   9  10        0.06       -0.01      1.91 o
   4   9  10        2.44        3.56      2.05 o
   5   9  10       67.87       76.46      9.94 o
   6   9  10        4.12        1.04      2.84 o
   7   9  10       10.87        9.11      3.72 o
   8   9  10      159.82      173.77     11.08 o
   9   9  10      124.70      132.76     10.42 o
  10   9  10       32.77       36.13      9.66 o
  11   9  10      100.69      110.88     15.74 o
 -13  10  10        9.05       10.03      3.39 o
 -12  10  10       84.95       82.44      6.54 o
 -11  10  10       34.33       32.00      5.02 o
 -10  10  10       16.26       17.39      2.56 o
  -9  10  10       45.21       41.32      3.32 o
  -8  10  10      145.12      156.93      6.27 o
  -7  10  10       77.82       81.06      4.03 o
  -6  10  10       42.12       44.27      3.17 o
  -5  10  10       25.48       35.79      3.06 o
  -4  10  10      848.60      890.44     13.47 o
  -3  10  10       83.49       80.80      3.54 o
  -2  10  10       23.70       17.14      1.78 o
  -1  10  10       51.76       43.36      2.29 o
   0  10  10        0.36        2.76      1.20 o
   1  10  10        8.37       10.77      2.07 o
   2  10  10        8.41       15.38      2.29 o
   3  10  10       16.96       13.80      3.13 o
   4  10  10       89.79       87.92      6.40 o
   5  10  10       64.51       70.36      5.89 o
   6  10  10       46.12       46.40      5.94 o
   7  10  10      187.56      173.57     11.07 o
   8  10  10      133.76      139.18     10.77 o
   9  10  10        1.01       -0.71      3.58 o
  10  10  10      132.14      186.60     14.77 o
  11  10  10       30.55       25.26      9.19 o
 -12  11  10       57.22       51.99      5.59 o
 -11  11  10        0.66        0.44      1.96 o
 -10  11  10       62.90       58.30      4.41 o
  -9  11  10      101.02      123.19      5.30 o
  -8  11  10       35.91       29.26      2.89 o
  -7  11  10       50.48       50.41      3.49 o
  -6  11  10      218.03      224.75      6.90 o
  -5  11  10       51.40       56.15      3.80 o
  -4  11  10      207.65      222.44      7.08 o
  -3  11  10      202.87      223.06      7.14 o
  -2  11  10       78.83       86.69      3.65 o
  -1  11  10        3.32        2.20      1.20 o
   0  11  10       90.81       93.31      4.90 o
   1  11  10        1.65        2.76      2.32 o
   2  11  10       93.48       93.70      4.84 o
   3  11  10       29.57       24.46      4.43 o
   4  11  10        8.11        6.58      3.18 o
   5  11  10      447.81      483.62     14.37 o
   6  11  10      104.40      100.02      7.04 o
   7  11  10        5.89        8.08      3.98 o
   8  11  10       23.61       11.55      4.63 o
   9  11  10       76.32       71.13      8.85 o
  10  11  10        1.19        1.10      3.81 o
 -12  12  10       56.15       59.89      5.38 o
 -11  12  10       51.16       60.40      6.39 o
 -10  12  10       12.71       24.11      3.25 o
  -9  12  10      144.07      150.37      6.94 o
  -8  12  10        1.14        2.51      1.64 o
  -7  12  10        1.78        1.82      1.77 o
  -6  12  10       42.43       38.49      3.48 o
  -5  12  10        0.12        0.59      1.40 o
  -4  12  10       15.20       12.09      2.17 o
  -3  12  10       49.74       55.86      4.94 o
  -2  12  10       35.88       45.22      2.96 o
  -1  12  10        0.52        0.57      1.13 o
   0  12  10       29.08       40.88      2.60 o
   1  12  10      163.68      157.02      6.32 o
   2  12  10        3.51        3.56      1.83 o
   3  12  10      311.84      327.86     11.85 o
   4  12  10       24.53       24.44      8.36 o
   5  12  10      349.50      371.02     14.65 o
   6  12  10        8.70        6.68      3.07 o
   7  12  10      139.92      118.63     10.63 o
   8  12  10       41.44       44.73      7.56 o
   9  12  10        1.59       -0.50      3.70 o
  10  12  10        1.14        5.05      4.62 o
 -11  13  10       14.55       10.41      3.11 o
 -10  13  10        4.76        4.23      2.24 o
  -9  13  10       92.71       98.49      6.40 o
  -8  13  10        6.54        5.15      1.94 o
  -7  13  10        3.85        3.21      2.01 o
  -6  13  10       29.40       24.97      2.98 o
  -5  13  10       40.46       34.72      3.12 o
  -4  13  10        1.98        3.61      1.83 o
  -3  13  10       10.16       10.94      2.56 o
  -2  13  10      302.70      325.88      7.92 o
  -1  13  10      187.28      184.61      5.33 o
   0  13  10       37.09       42.96      3.77 o
   1  13  10       19.15       20.86      3.03 o
   2  13  10       75.80       78.75      5.08 o
   3  13  10       73.20       69.14      6.52 o
   4  13  10       21.59       14.17      3.68 o
   5  13  10       27.19       26.38      4.42 o
   6  13  10       21.78       10.99      3.74 o
   7  13  10        4.71        1.73      3.76 o
   8  13  10       29.88       33.88      6.92 o
   9  13  10        0.30        6.96      7.52 o
 -10  14  10        1.39        2.13      2.26 o
  -9  14  10      113.11      115.51      5.59 o
  -8  14  10       32.56       36.85      3.91 o
  -7  14  10        3.23        5.67      2.21 o
  -6  14  10       24.70       26.11      3.26 o
  -5  14  10        8.26        7.03      2.20 o
  -4  14  10        0.19        2.51      2.01 o
  -3  14  10        5.03        5.11      1.90 o
  -2  14  10       29.15       28.71      4.51 o
  -1  14  10      335.31      364.29      7.91 o
   0  14  10       73.63       87.74      4.21 o
   1  14  10      117.85      125.20      6.36 o
   2  14  10       37.47       39.59      4.03 o
   3  14  10       14.61        4.87      3.82 o
   4  14  10        3.65        1.78      3.59 o
   5  14  10        3.37        5.09      2.88 o
   6  14  10        0.27        2.69      2.98 o
   7  14  10      251.95      279.75     26.65 o
   8  14  10       17.13       16.67      5.61 o
  -8  15  10       38.98       47.72      4.45 o
  -7  15  10       89.68       99.16      7.60 o
  -6  15  10        2.28        4.36      2.15 o
  -5  15  10        0.45        0.18      1.95 o
  -4  15  10        3.48       10.47      2.60 o
  -3  15  10      124.33      135.03      5.78 o
  -2  15  10       35.79       28.71      3.16 o
  -1  15  10       69.95       68.92      4.48 o
   0  15  10        8.51        8.03      2.09 o
   1  15  10       69.84       73.95      5.58 o
   2  15  10       14.76        9.26      2.98 o
   3  15  10        0.03        1.96      2.88 o
   4  15  10       39.05       40.04      7.98 o
   5  15  10      128.22      122.60      8.73 o
   6  15  10       46.29       47.22      7.61 o
  -7  16  10        8.31        7.73      2.62 o
  -6  16  10        0.12       -0.22      2.24 o
  -5  16  10       80.07       67.68      5.70 o
  -4  16  10       28.44       20.98      3.07 o
  -3  16  10       29.49       31.01      3.38 o
  -2  16  10       58.39       56.11      4.10 o
  -1  16  10       12.29       10.49      2.55 o
   0  16  10        7.92        7.29      2.59 o
   1  16  10       21.36       22.82      4.39 o
   2  16  10       20.43       14.01      3.15 o
   3  16  10       11.00        7.74      3.44 o
   4  16  10        9.44        8.77      3.56 o
   5  16  10       95.83      107.28      8.51 o
  -4  17  10       11.16        7.34      2.34 o
  -3  17  10       85.47       87.51      5.17 o
  -2  17  10       18.80       22.73      3.17 o
  -1  17  10       23.44       22.55      6.83 o
   0  17  10        0.03        0.42      2.63 o
   1  17  10        3.38        6.86      3.34 o
   2  17  10       18.52        8.86      4.00 o
 -15   0  11       26.34       19.29      5.82 o
 -13   0  11      144.88      123.36     11.71 o
 -11   0  11       41.63       40.01      5.04 o
  -9   0  11        8.15        4.09      2.01 o
  -7   0  11       82.77       91.58      4.45 o
  -5   0  11      225.25      200.87      5.29 o
  -3   0  11      277.07      237.85      6.67 o
  -1   0  11      728.00      695.83     12.16 o
   1   0  11        1.75        2.52      0.82 o
   3   0  11       37.78       41.83      4.41 o
   5   0  11        0.83        1.46      2.97 o
   7   0  11        8.83        8.93      4.28 o
 -15   1  11        4.03        8.08      3.33 o
 -14   1  11       34.33       28.54      4.89 o
 -13   1  11       27.78       27.07      4.57 o
 -12   1  11        0.01        0.63      1.93 o
 -11   1  11       34.78       30.93      2.83 o
 -10   1  11       22.13       20.06      1.86 o
  -9   1  11        6.03        4.61      1.04 o
  -8   1  11       63.58       56.68      2.44 o
  -7   1  11      248.26      229.42      4.30 o
  -6   1  11      226.99      223.14      4.10 o
  -5   1  11        1.42        2.55      0.74 o
  -4   1  11      263.45      222.63      3.85 o
  -3   1  11      417.16      392.24      5.54 o
  -2   1  11       31.38       22.27      1.35 o
  -1   1  11       93.86       87.86      2.66 o
   0   1  11      219.63      200.36      3.41 o
   1   1  11      149.42      168.21      4.09 o
   2   1  11       42.31       38.22      2.33 o
   3   1  11       76.23       68.78      3.71 o
   4   1  11       55.25       58.44      6.97 o
   5   1  11      387.59      355.68     24.67 o
   6   1  11      506.63      509.50     19.71 o
   7   1  11       20.56       26.84      4.92 o
   8   1  11        0.00       -0.84      3.48 o
 -15   2  11       47.68       58.05      6.75 o
 -14   2  11       64.45       71.52     10.18 o
 -13   2  11      179.39      162.83      9.02 o
 -12   2  11       42.55       40.86      4.01 o
 -11   2  11       68.38       62.33      3.47 o
 -10   2  11       84.89       95.56      3.91 o
  -9   2  11       10.70       10.43      1.39 o
  -8   2  11      103.63       95.74      3.14 o
  -7   2  11       27.35       25.38      1.70 o
  -6   2  11      508.64      481.30      6.50 o
  -5   2  11       42.47       43.70      1.93 o
  -4   2  11      320.32      313.27      5.18 o
  -3   2  11        5.97        4.80      0.95 o
  -2   2  11      199.63      160.04      3.14 o
  -1   2  11      194.70      181.27      4.08 o
   0   2  11      178.53      160.85      4.17 o
   1   2  11       17.78       16.30      1.79 o
   2   2  11      321.12      291.16     11.25 o
   3   2  11       59.14       65.66      6.07 o
   4   2  11      846.08      813.31     21.82 o
   5   2  11       11.74       11.93      3.19 o
   6   2  11        1.99        1.29      2.19 o
   7   2  11      118.25      139.94     13.21 o
   8   2  11       60.99       77.82     10.62 o
   9   2  11       26.58       25.51      7.03 o
 -15   3  11        0.33        1.62      2.65 o
 -14   3  11       17.28       12.78      4.58 o
 -13   3  11       82.89       80.53      6.20 o
 -12   3  11       62.61       53.37      5.08 o
 -11   3  11        3.97        2.02      1.62 o
 -10   3  11      116.07      122.48      4.40 o
  -9   3  11        7.31       10.20      1.40 o
  -8   3  11      145.29      154.84      3.82 o
  -7   3  11       41.63       38.08      2.15 o
  -6   3  11       64.35       52.54      2.30 o
  -5   3  11      197.55      181.76      3.75 o
  -4   3  11        0.26        0.73      0.69 o
  -3   3  11       50.08       60.38      2.11 o
  -2   3  11      632.95      568.07      7.46 o
  -1   3  11      525.06      504.46      5.93 o
   0   3  11     1521.63     1421.87     17.23 o
   1   3  11      155.63      137.15      4.15 o
   2   3  11     1018.32      979.16     13.71 o
   3   3  11       70.23       62.35      4.57 o
   4   3  11       56.53       61.49      5.37 o
   5   3  11       80.32       75.25      7.21 o
   6   3  11      232.69      230.25     16.11 o
   7   3  11      181.26      221.97     16.18 o
   8   3  11      119.71      135.15     13.58 o
   9   3  11        0.80        0.95      3.81 o
  10   3  11       29.53       23.17      7.65 o
 -15   4  11      168.68      165.22     10.12 o
 -14   4  11       23.89       21.42      7.27 o
 -13   4  11       17.44       14.63      3.16 o
 -12   4  11        9.41        8.87      2.72 o
 -11   4  11       40.04       39.92      3.45 o
 -10   4  11        0.08        3.23      1.42 o
  -9   4  11       10.89       10.37      1.67 o
  -8   4  11       42.43       36.69      2.23 o
  -7   4  11       82.46       88.37      3.01 o
  -6   4  11      123.73      132.68      3.37 o
  -5   4  11        1.23        1.98      0.83 o
  -4   4  11      173.45      173.13      3.76 o
  -3   4  11        3.56        4.82      0.90 o
  -2   4  11       78.51       90.81      2.74 o
  -1   4  11       92.88       72.78      3.11 o
   0   4  11      119.51      129.40      5.27 o
   1   4  11      599.36      622.05      9.92 o
   2   4  11        1.04        1.78      1.26 o
   3   4  11      836.95      756.75     16.83 o
   4   4  11      403.01      375.89     10.83 o
   5   4  11       56.10       54.87      9.19 o
   6   4  11       15.93       21.16      6.55 o
   7   4  11       18.08       17.94      6.37 o
   8   4  11       31.41       36.82      8.60 o
   9   4  11       42.07       39.86      8.90 o
  10   4  11        1.89       -2.12      3.99 o
 -15   5  11        1.12        2.73      4.26 o
 -14   5  11       59.20       63.96      7.00 o
 -13   5  11       18.82       28.90      5.43 o
 -12   5  11       29.08       20.63      3.59 o
 -11   5  11       15.73       17.14      2.57 o
 -10   5  11       16.88       15.55      2.26 o
  -9   5  11       14.39       13.78      2.02 o
  -8   5  11      185.39      181.03      4.81 o
  -7   5  11       24.15       23.08      1.89 o
  -6   5  11      137.71      146.68      3.57 o
  -5   5  11      124.49      108.50      3.17 o
  -4   5  11       10.86       12.14      1.28 o
  -3   5  11      617.53      583.13      8.46 o
  -2   5  11      461.19      463.49      6.97 o
  -1   5  11        1.16        3.90      1.17 o
   0   5  11       82.09       69.12      3.37 o
   1   5  11       98.85      105.12      3.28 o
   2   5  11       90.30       92.02      6.28 o
   3   5  11      139.60      137.42      5.48 o
   4   5  11        3.38        1.47      1.33 o
   5   5  11      155.63      134.78     13.36 o
   6   5  11        6.60        4.54      3.92 o
   7   5  11       38.10       40.96      8.53 o
   8   5  11        2.00       -0.44      4.28 o
   9   5  11        0.35        3.29      4.61 o
  10   5  11       78.75       89.24     13.14 o
  11   5  11        0.03        0.40      5.34 o
 -14   6  11        8.72       12.59      3.91 o
 -13   6  11        3.03        4.88      2.31 o
 -12   6  11       32.24       29.86      4.20 o
 -11   6  11        6.03        2.44      1.80 o
 -10   6  11        6.24        6.98      1.91 o
  -9   6  11       62.76       57.79      4.05 o
  -8   6  11       11.18       13.50      2.17 o
  -7   6  11      358.48      335.90      6.66 o
  -6   6  11       41.26       44.64      2.30 o
  -5   6  11        0.53        0.64      0.94 o
  -4   6  11      279.02      299.92      5.30 o
  -3   6  11       15.14       11.76      1.39 o
  -2   6  11     1206.73     1163.01     14.76 o
  -1   6  11      268.51      234.55      5.82 o
   0   6  11        0.00        0.78      1.18 o
   1   6  11        0.17        2.06      1.39 o
   2   6  11       26.27       26.73      3.00 o
   3   6  11       18.97        8.87      2.00 o
   4   6  11       84.11       82.38      6.17 o
   5   6  11       44.77       52.69      6.18 o
   6   6  11      166.94      158.32     15.08 o
   7   6  11       20.66       19.40      6.70 o
   8   6  11       76.74       64.06     11.16 o
   9   6  11      227.13      252.69     19.03 o
  10   6  11        3.17        4.03      5.78 o
  11   6  11        4.57        5.64      5.78 o
  12   6  11        2.75        5.09      6.44 o
 -14   7  11        3.40        6.37      3.46 o
 -13   7  11        9.96       12.35      4.77 o
 -12   7  11       83.00       94.03      6.60 o
 -11   7  11       11.69        8.42      2.21 o
 -10   7  11        5.15        6.80      2.01 o
  -9   7  11      153.57      140.29      6.18 o
  -8   7  11       89.39       92.67      6.87 o
  -7   7  11       67.25       74.80      3.42 o
  -6   7  11        0.12        1.06      0.97 o
  -5   7  11      113.49      119.02      3.33 o
  -4   7  11      445.73      431.89      7.71 o
  -3   7  11      244.61      263.07      5.01 o
  -2   7  11      233.72      223.70      4.87 o
  -1   7  11        2.61        1.94      1.18 o
   0   7  11        6.14        3.44      1.19 o
   1   7  11        4.02        5.65      1.22 o
   2   7  11      119.55      120.09      5.52 o
   3   7  11       48.17       50.64      4.13 o
   4   7  11       10.06       11.51      2.53 o
   5   7  11        8.92        7.53      6.19 o
   6   7  11      148.18      134.57     14.93 o
   7   7  11      129.64      165.97     16.51 o
   8   7  11      124.91      127.72     15.04 o
   9   7  11       19.31       14.64      7.03 o
  10   7  11        7.00       17.57      7.72 o
  11   7  11       92.62       96.97     14.50 o
  12   7  11       79.52       91.59     14.61 o
 -14   8  11        6.51        9.60      3.44 o
 -13   8  11        0.17        3.70      2.62 o
 -12   8  11       53.44       50.74      5.25 o
 -11   8  11       53.04       58.07      4.70 o
 -10   8  11       22.36       19.33      3.24 o
  -9   8  11      173.96      163.11      5.79 o
  -8   8  11      438.14      466.52      9.99 o
  -7   8  11       38.26       37.90      2.73 o
  -6   8  11       26.29       19.54      1.88 o
  -5   8  11      437.86      436.87      9.97 o
  -4   8  11      533.14      520.86      7.96 o
  -3   8  11       55.69       52.01      2.49 o
  -2   8  11       33.93       40.04      2.15 o
  -1   8  11       45.18       35.72      2.47 o
   0   8  11      345.06      351.47      7.60 o
   1   8  11       48.11       53.56      2.88 o
   2   8  11       16.24       15.47      1.89 o
   3   8  11        9.20        9.54      2.92 o
   4   8  11       54.13       71.44      4.88 o
   5   8  11       69.26       78.53      5.86 o
   6   8  11       40.95       49.21      6.63 o
   7   8  11       19.92       15.24      4.54 o
   8   8  11        3.44       -0.84      3.73 o
   9   8  11      365.47      382.30     25.18 o
  10   8  11      123.93      142.17     17.09 o
  11   8  11        2.17       -2.60      5.20 o
 -13   9  11      236.06      256.19     10.50 o
 -12   9  11       14.09       17.68      4.12 o
 -11   9  11      208.29      226.61      8.24 o
 -10   9  11       90.19       88.45      5.05 o
  -9   9  11       20.60       20.69      2.55 o
  -8   9  11      104.60       97.49      4.48 o
  -7   9  11       80.53       89.51      4.12 o
  -6   9  11      367.64      398.52      7.61 o
  -5   9  11       21.38       26.85      2.35 o
  -4   9  11      137.65      148.63      4.85 o
  -3   9  11      207.79      198.03      4.80 o
  -2   9  11        0.60        0.60      0.89 o
  -1   9  11        7.70        7.80      1.43 o
   0   9  11      150.23      141.74      4.39 o
   1   9  11       83.16       80.74      3.73 o
   2   9  11       66.54       65.35      5.39 o
   3   9  11       32.37       33.25      4.32 o
   4   9  11       41.77       44.99      4.96 o
   5   9  11        1.88        2.72      2.37 o
   6   9  11       79.92       82.06      8.40 o
   7   9  11        6.14       12.37      4.21 o
   8   9  11       72.39       76.16      8.47 o
   9   9  11       33.54       42.21     10.47 o
  10   9  11       11.41       15.01      7.47 o
  11   9  11        8.36       11.86      7.47 o
 -12  10  11       14.14       11.79      3.31 o
 -11  10  11      188.92      188.82     11.67 o
 -10  10  11      156.41      177.03      6.58 o
  -9  10  11        1.98        3.47      1.78 o
  -8  10  11      290.07      300.29      7.45 o
  -7  10  11       35.56       38.83      3.34 o
  -6  10  11       10.19       10.29      2.08 o
  -5  10  11        0.74        2.11      1.44 o
  -4  10  11      150.82      152.28      4.61 o
  -3  10  11        6.49        4.98      1.29 o
  -2  10  11        7.63        7.99      1.38 o
  -1  10  11        2.28        1.15      1.17 o
   0  10  11      114.61      111.20      5.13 o
   1  10  11       11.14        9.69      1.99 o
   2  10  11       13.74       13.13      2.21 o
   3  10  11       23.66       23.87      3.88 o
   4  10  11       86.29       83.09      6.45 o
   5  10  11      212.31      199.01      8.88 o
   6  10  11        6.43        8.12      3.74 o
   7  10  11       34.30       19.48      5.86 o
   8  10  11      155.61      146.73     11.34 o
   9  10  11       54.76       60.22     12.67 o
  10  10  11       90.47      105.09     16.11 o
 -12  11  11       16.10       13.13      3.57 o
 -11  11  11       41.08       28.02      3.87 o
 -10  11  11       42.66       40.95      4.08 o
  -9  11  11       37.26       40.66      3.75 o
  -8  11  11        5.85        4.14      1.77 o
  -7  11  11        8.31       12.38      2.37 o
  -6  11  11       74.53       82.01      4.62 o
  -5  11  11        1.75        0.84      1.49 o
  -4  11  11       11.74       12.51      2.09 o
  -3  11  11        8.65        6.28      1.52 o
  -2  11  11        2.32        2.75      1.22 o
  -1  11  11       64.23       51.49      3.61 o
   0  11  11       71.24       59.50      5.69 o
   1  11  11      240.06      244.90      9.30 o
   2  11  11        4.17        4.17      1.82 o
   3  11  11      247.13      250.45     10.21 o
   4  11  11       42.79       52.70      5.59 o
   5  11  11      330.58      345.92     12.22 o
   6  11  11        5.67       15.44      5.78 o
   7  11  11      113.26      122.53     18.92 o
   8  11  11       30.57       40.37      6.90 o
   9  11  11      118.14      124.58     11.24 o
  10  11  11        7.04       11.90      7.10 o
 -11  12  11       13.52       12.96      2.94 o
 -10  12  11        6.41        9.12      2.51 o
  -9  12  11        1.64        2.05      1.90 o
  -8  12  11        5.68        4.01      2.29 o
  -7  12  11       15.77       12.30      2.63 o
  -6  12  11       22.85       19.07      3.85 o
  -5  12  11      117.81      117.27      4.91 o
  -4  12  11       18.60       20.99      2.40 o
  -3  12  11        7.70        4.76      1.61 o
  -2  12  11       20.72       24.30      2.34 o
  -1  12  11        4.07        5.39      1.79 o
   0  12  11        0.08        2.64      1.68 o
   1  12  11       24.81       24.60      3.06 o
   2  12  11       16.90       14.71      2.55 o
   3  12  11      226.11      234.80     10.18 o
   4  12  11        0.64       -0.93      2.48 o
   5  12  11      204.60      213.84      9.85 o
   6  12  11        7.89       15.69      3.78 o
   7  12  11       75.58       82.78      9.38 o
   8  12  11       29.09       23.61      6.03 o
   9  12  11       31.30       31.79      6.50 o
 -10  13  11       27.03       28.67      4.14 o
  -9  13  11       53.10       56.93      6.45 o
  -8  13  11      195.30      207.58      7.41 o
  -7  13  11       15.46        9.20      2.44 o
  -6  13  11        8.25        8.20      2.36 o
  -5  13  11        2.40        3.92      1.88 o
  -4  13  11       16.13       12.71      2.30 o
  -3  13  11       19.57       15.18      2.33 o
  -2  13  11       51.39       55.84      4.33 o
  -1  13  11       19.15       19.56      2.08 o
   0  13  11      142.70      158.17      6.89 o
   1  13  11      198.82      207.09      7.58 o
   2  13  11      182.01      183.84      8.44 o
   3  13  11       18.18       18.77      4.15 o
   4  13  11      141.60      147.61      9.03 o
   5  13  11      126.27      146.62     16.67 o
   6  13  11       20.71       21.75      4.41 o
   7  13  11        4.79       10.84      5.25 o
   8  13  11       41.06       52.38     19.42 o
  -9  14  11        2.52        0.22      2.28 o
  -8  14  11       20.24       29.52      3.76 o
  -7  14  11       12.34       12.15      3.22 o
  -6  14  11        3.85        4.38      2.12 o
  -5  14  11        0.89        0.60      1.74 o
  -4  14  11       30.81       30.36      3.25 o
  -3  14  11       12.26        9.53      3.18 o
  -2  14  11        0.39        1.17      1.60 o
  -1  14  11        2.86        4.19      1.67 o
   0  14  11      595.24      661.48     15.06 o
   1  14  11       47.82       49.04      4.48 o
   2  14  11      189.08      195.75      7.83 o
   3  14  11       27.76       35.01      6.35 o
   4  14  11        6.99        6.58      4.96 o
   5  14  11       18.74       22.53      5.97 o
   6  14  11       29.37       23.16      4.65 o
   7  14  11       89.80       94.96     11.60 o
  -7  15  11        0.14       -1.77      2.11 o
  -6  15  11       88.20       90.11      5.42 o
  -5  15  11       32.90       32.04      3.49 o
  -4  15  11        2.98        5.13      2.08 o
  -3  15  11        8.05       10.34      2.42 o
  -2  15  11        8.88       11.36      2.42 o
  -1  15  11        0.35        2.00      2.07 o
   0  15  11       31.61       31.83      8.17 o
   1  15  11      258.97      277.58      9.50 o
   2  15  11        0.48       -0.12      2.33 o
   3  15  11       48.38       47.54      6.17 o
   4  15  11        2.83        4.54      3.34 o
   5  15  11       11.01        6.41      3.57 o
  -5  16  11       65.48       67.57      5.79 o
  -4  16  11        0.07        1.19      2.07 o
  -3  16  11        7.44        7.62      2.51 o
  -2  16  11        0.01        3.15      2.01 o
  -1  16  11      103.85       96.28      7.25 o
   0  16  11       12.17       17.71      3.74 o
   1  16  11       21.58       20.47      3.61 o
   2  16  11        0.33        0.34      3.30 o
   3  16  11       40.09       30.75      5.44 o
 -14   0  12        4.20        1.54      3.84 o
 -12   0  12      124.01      136.47     10.94 o
 -10   0  12        0.14       -0.83      1.31 o
  -8   0  12      109.75      111.59      4.74 o
  -6   0  12      148.85      128.32      4.55 o
  -4   0  12       92.62       90.59      6.13 o
  -2   0  12       35.48       55.71      3.18 o
   0   0  12       23.65       15.50      2.37 o
   2   0  12      782.67      787.49     20.95 o
   4   0  12      179.23      170.18     12.96 o
   6   0  12      791.39      772.30     31.55 o
 -15   1  12       34.55       37.31      5.60 o
 -14   1  12        0.90        3.89      2.96 o
 -13   1  12        0.24        1.20      2.35 o
 -12   1  12        7.39        8.56      2.43 o
 -11   1  12       45.22       52.35      3.68 o
 -10   1  12       32.54       31.32      2.26 o
  -9   1  12        3.68        3.02      1.05 o
  -8   1  12       68.22       67.31      2.89 o
  -7   1  12       47.14       43.73      2.57 o
  -6   1  12      369.88      364.44      5.61 o
  -5   1  12      103.98       81.86      2.57 o
  -4   1  12       77.98       63.86      2.25 o
  -3   1  12        0.12        1.18      0.68 o
  -2   1  12      153.66      147.26      3.13 o
  -1   1  12       39.82       27.89      2.13 o
   0   1  12      107.74       99.69      3.12 o
   1   1  12      188.51      184.34      6.70 o
   2   1  12      105.77      113.64      3.83 o
   3   1  12        0.81        2.51      1.38 o
   4   1  12      139.43      149.76     12.18 o
   5   1  12       67.95       71.15      6.79 o
   6   1  12       60.05       67.09      6.78 o
   7   1  12       97.39      103.01      8.23 o
   8   1  12        6.47        7.17      4.91 o
 -15   2  12        5.14        7.04      3.62 o
 -14   2  12       20.35       19.84      4.40 o
 -13   2  12       15.02       11.70      3.59 o
 -12   2  12        5.28        7.76      2.33 o
 -11   2  12       84.17       85.18      6.19 o
 -10   2  12       25.94       22.45      2.12 o
  -9   2  12       26.10       20.66      1.88 o
  -8   2  12      128.94      125.57      3.64 o
  -7   2  12       57.12       48.43      2.34 o
  -6   2  12      592.05      563.95      7.38 o
  -5   2  12        3.73        5.61      0.96 o
  -4   2  12       33.88       28.68      1.78 o
  -3   2  12      541.05      512.73      6.76 o
  -2   2  12        7.82        7.70      1.03 o
  -1   2  12       12.45       21.86      1.23 o
   0   2  12      276.89      242.27      4.76 o
   1   2  12       30.21       35.62      2.29 o
   2   2  12       68.26       63.88      4.29 o
   3   2  12      528.82      539.58     13.70 o
   4   2  12       22.22       15.72      3.52 o
   5   2  12       57.65       54.20      6.04 o
   6   2  12       35.78       35.22      5.26 o
   7   2  12      146.37      170.18     14.35 o
   8   2  12      137.18      137.75     14.02 o
   9   2  12        0.36        0.00      3.92 o
 -15   3  12       12.35        8.89      3.59 o
 -14   3  12        5.88       12.52      3.71 o
 -13   3  12       43.11       45.74      5.05 o
 -12   3  12       29.04       26.61      4.48 o
 -11   3  12       35.54       41.07      3.31 o
 -10   3  12        0.14        1.38      1.31 o
  -9   3  12        8.40        8.31      1.57 o
  -8   3  12      435.48      424.39      6.85 o
  -7   3  12       17.33       11.81      1.44 o
  -6   3  12      186.62      195.09      4.13 o
  -5   3  12       17.42       13.84      1.44 o
  -4   3  12      152.13      132.60      3.18 o
  -3   3  12      287.58      288.78      4.74 o
  -2   3  12      275.54      270.09      5.21 o
  -1   3  12       10.30        6.57      1.09 o
   0   3  12        8.33        8.55      1.19 o
   1   3  12       21.01       15.01      1.50 o
   2   3  12        0.00        0.40      1.42 o
   3   3  12       78.89       79.87      3.01 o
   4   3  12       37.78       45.45      5.58 o
   5   3  12      111.78       98.48      7.69 o
   6   3  12       41.26       46.93      8.97 o
   7   3  12       87.91       81.74     11.38 o
   8   3  12      136.45      110.51     13.03 o
   9   3  12       98.37       98.80     12.92 o
  10   3  12      131.22      112.60     13.98 o
 -14   4  12        1.29        2.66      2.81 o
 -13   4  12       81.43       99.43      6.91 o
 -12   4  12        0.49        0.29      1.97 o
 -11   4  12       39.07       35.38      3.38 o
 -10   4  12       14.49       14.66      2.03 o
  -9   4  12      205.91      202.06      5.35 o
  -8   4  12      120.70      113.68      3.66 o
  -7   4  12        3.48        2.83      1.03 o
  -6   4  12      462.50      460.62      6.88 o
  -5   4  12      147.66      139.05      4.83 o
  -4   4  12      106.39      105.30      3.34 o
  -3   4  12        3.84        3.91      1.00 o
  -2   4  12       24.69       26.14      1.65 o
  -1   4  12       71.22       58.03      2.71 o
   0   4  12      621.30      586.13      9.99 o
   1   4  12        0.28        0.03      0.83 o
   2   4  12       15.71        8.87      4.02 o
   3   4  12       26.18       27.83      3.61 o
   4   4  12      103.64      104.92     10.03 o
   5   4  12      210.25      197.81     15.26 o
   6   4  12      177.63      205.25     15.92 o
   7   4  12       58.23       47.15      9.70 o
   8   4  12       24.44       17.83      6.85 o
   9   4  12        6.19        9.48      6.22 o
  10   4  12      106.27      105.42     13.95 o
 -14   5  12       90.78       85.19      6.79 o
 -13   5  12       33.13       33.50      4.57 o
 -12   5  12      101.27       94.54      7.73 o
 -11   5  12       65.03       74.28      4.58 o
 -10   5  12       83.85       77.76      4.16 o
  -9   5  12      193.47      183.34      5.16 o
  -8   5  12       62.83       63.30      3.10 o
  -7   5  12        0.25        0.81      0.98 o
  -6   5  12       12.51        9.53      1.54 o
  -5   5  12       18.02       13.29      1.69 o
  -4   5  12        4.64        5.71      1.20 o
  -3   5  12       68.75       62.21      4.46 o
  -2   5  12       70.17       70.05      2.44 o
  -1   5  12        8.63        7.47      1.98 o
   0   5  12        1.04        1.91      1.53 o
   1   5  12       38.82       41.76      2.20 o
   2   5  12       93.51       82.73      6.52 o
   3   5  12       65.43       69.91      4.46 o
   4   5  12      394.07      383.63     25.59 o
   5   5  12       92.43      121.97     13.51 o
   6   5  12       16.28       16.47      6.04 o
   7   5  12        8.61       10.65      5.23 o
   8   5  12       73.04       66.69     11.53 o
   9   5  12       36.65       35.91      9.15 o
  10   5  12        3.08        0.99      5.16 o
  11   5  12        8.89       20.61      8.05 o
 -14   6  12      115.21      116.83      7.82 o
 -13   6  12        1.84        4.12      2.50 o
 -12   6  12        5.65        5.96      2.61 o
 -11   6  12        0.02        3.18      1.83 o
 -10   6  12        6.56        7.40      1.92 o
  -9   6  12        4.16        4.60      1.53 o
  -8   6  12       16.60       16.73      2.12 o
  -7   6  12       26.14       28.16      2.11 o
  -6   6  12       28.60       32.04      2.09 o
  -5   6  12       22.65       19.99      1.79 o
  -4   6  12       19.04       20.98      1.88 o
  -3   6  12        1.70        1.97      0.99 o
  -2   6  12      116.06      114.70      3.67 o
  -1   6  12       86.68       81.55      3.85 o
   0   6  12       70.61       70.09      5.29 o
   1   6  12       13.28       14.74      1.53 o
   2   6  12      127.56      132.19      5.83 o
   3   6  12       42.86       43.03      3.79 o
   4   6  12      158.45      151.36      7.21 o
   5   6  12       13.99       14.28      6.00 o
   6   6  12       97.47       94.59     12.81 o
   7   6  12       47.70       70.46     11.71 o
   8   6  12        4.51        3.37      4.72 o
   9   6  12       49.21       32.65      9.44 o
  10   6  12       48.03       74.53     13.18 o
  11   6  12        0.83        0.00      4.91 o
 -13   7  12        1.01        0.81      2.48 o
 -12   7  12        8.42        2.63      2.13 o
 -11   7  12      162.86      178.18      6.52 o
 -10   7  12      249.37      288.71      8.06 o
  -9   7  12       69.00       67.58      4.23 o
  -8   7  12       22.57       16.31      2.03 o
  -7   7  12       14.25       11.28      1.75 o
  -6   7  12        1.66        2.54      1.15 o
  -5   7  12       93.89       88.30      3.60 o
  -4   7  12        6.90        8.66      1.68 o
  -3   7  12       15.84       11.61      1.45 o
  -2   7  12       17.82       18.48      3.12 o
  -1   7  12        9.68        8.15      1.93 o
   0   7  12      173.89      167.93      4.91 o
   1   7  12       27.58       35.57      3.72 o
   2   7  12      114.71      117.40      5.82 o
   3   7  12      239.51      263.12      8.43 o
   4   7  12       13.72       16.43      2.77 o
   5   7  12        5.87        1.90      2.59 o
   6   7  12        0.81        3.84      4.14 o
   7   7  12       60.21       52.24     10.58 o
   8   7  12       10.38        3.00      4.87 o
   9   7  12        0.73        3.70      4.83 o
  10   7  12       96.90       85.11     14.09 o
  11   7  12       35.18       20.46      8.16 o
 -13   8  12       62.88       65.44      6.21 o
 -12   8  12        5.01        5.64      2.46 o
 -11   8  12       17.90       17.20      2.96 o
 -10   8  12        7.70        9.26      2.17 o
  -9   8  12        7.76        7.82      2.03 o
  -8   8  12       99.48      108.27      5.02 o
  -7   8  12        6.80        8.13      1.65 o
  -6   8  12        0.03        2.49      1.40 o
  -5   8  12      121.34      133.09      4.29 o
  -4   8  12        4.61        3.57      1.25 o
  -3   8  12        5.30        6.78      1.33 o
  -2   8  12       59.70       65.09      4.39 o
  -1   8  12       19.22       25.06      2.39 o
   0   8  12        0.03        1.57      1.04 o
   1   8  12        0.62        2.01      1.16 o
   2   8  12        0.46        2.20      1.64 o
   3   8  12      113.69      128.00      6.44 o
   4   8  12       63.11       66.42      6.08 o
   5   8  12      320.28      300.28     38.01 o
   6   8  12       90.14       95.77      8.75 o
   7   8  12      107.29      122.22     15.37 o
   8   8  12       72.82       89.61     13.95 o
   9   8  12        2.23        1.61      5.01 o
  10   8  12       33.24       39.79     10.91 o
  11   8  12        1.28        2.86      6.41 o
 -12   9  12       10.72        8.12      2.74 o
 -11   9  12        2.90        4.60      2.46 o
 -10   9  12      128.75      139.67      6.59 o
  -9   9  12       34.52       32.10      3.34 o
  -8   9  12       46.82       49.77      3.83 o
  -7   9  12      294.28      278.67      7.46 o
  -6   9  12        6.55        8.69      1.77 o
  -5   9  12       41.76       41.93      2.64 o
  -4   9  12      784.68      813.57     11.03 o
  -3   9  12       15.14        9.28      1.40 o
  -2   9  12      115.12      117.87      4.45 o
  -1   9  12        8.45        9.49      2.56 o
   0   9  12        3.13        2.45      1.45 o
   1   9  12       98.00       95.68      3.78 o
   2   9  12        7.85        8.59      1.69 o
   3   9  12       80.88       75.43      5.46 o
   4   9  12       74.97       83.22      5.60 o
   5   9  12      115.19      122.62      9.92 o
   6   9  12      288.17      306.69     14.44 o
   7   9  12        2.89        5.32      3.68 o
   8   9  12      138.46      139.36     16.95 o
   9   9  12        9.63       28.66      8.68 o
  10   9  12       30.51       34.45     10.40 o
 -12  10  12       38.84       44.76      5.41 o
 -11  10  12       36.48       41.44      4.43 o
 -10  10  12       46.33       53.32      4.69 o
  -9  10  12       30.89       29.26      6.39 o
  -8  10  12       35.88       35.85      3.16 o
  -7  10  12       18.52       18.86      2.69 o
  -6  10  12       76.50       81.65      5.78 o
  -5  10  12      100.46      102.66      4.43 o
  -4  10  12       51.74       50.98      2.83 o
  -3  10  12        0.28        0.10      1.00 o
  -2  10  12       42.31       33.71      2.80 o
  -1  10  12       96.58      102.27      4.23 o
   0  10  12       35.66       38.53      4.08 o
   1  10  12        8.04        5.44      1.72 o
   2  10  12       61.80       61.38      5.26 o
   3  10  12        8.46        9.11      2.75 o
   4  10  12       57.33       51.85      4.98 o
   5  10  12       46.75       52.82      5.55 o
   6  10  12      195.61      220.90     14.06 o
   7  10  12       39.30       40.56      6.82 o
   8  10  12        2.51        7.06      6.15 o
   9  10  12        2.44       -0.48      5.82 o
 -11  11  12      158.64      179.67      7.82 o
 -10  11  12       45.42       39.87      4.32 o
  -9  11  12        1.98        5.16      2.23 o
  -8  11  12       16.60       13.54      3.33 o
  -7  11  12        2.84        3.49      2.02 o
  -6  11  12       20.47       14.37      2.43 o
  -5  11  12        2.37        3.81      1.68 o
  -4  11  12       86.99       83.92      5.01 o
  -3  11  12       91.31       91.92      3.93 o
  -2  11  12       44.95       46.63      3.15 o
  -1  11  12       26.18       20.46      2.29 o
   0  11  12        0.42        1.91      1.62 o
   1  11  12       58.83       65.04      3.91 o
   2  11  12       24.72       25.38      2.87 o
   3  11  12        0.91        2.05      2.49 o
   4  11  12       47.64       43.35      5.39 o
   5  11  12        4.87        8.41      3.27 o
   6  11  12      132.18      182.93     16.33 o
   7  11  12        5.27        6.39      4.31 o
   8  11  12       99.68       96.87     10.31 o
   9  11  12        2.12       -0.40      5.82 o
 -10  12  12       18.42       17.16      3.31 o
  -9  12  12       17.45       24.09      3.81 o
  -8  12  12       18.17       16.76      3.07 o
  -7  12  12        0.70        1.93      2.16 o
  -6  12  12       28.62       25.87      3.77 o
  -5  12  12        1.01        2.43      1.78 o
  -4  12  12       11.73        7.70      1.91 o
  -3  12  12        0.01        1.49      1.47 o
  -2  12  12      103.51      109.77      4.95 o
  -1  12  12       54.98       66.40      4.01 o
   0  12  12        3.88        4.39      1.82 o
   1  12  12      130.43      138.29      7.30 o
   2  12  12        2.60        3.47      1.92 o
   3  12  12       12.43        8.76      3.24 o
   4  12  12       20.99       15.57      6.53 o
   5  12  12        2.36        3.37      2.92 o
   6  12  12      427.11      433.29     19.01 o
   7  12  12       21.45       15.59      5.50 o
   8  12  12       68.30       72.41     12.81 o
  -9  13  12      171.26      189.67      7.57 o
  -8  13  12        2.04        3.04      2.23 o
  -7  13  12        0.77        1.19      1.96 o
  -6  13  12        0.07        2.00      1.89 o
  -5  13  12       14.44       11.31      2.83 o
  -4  13  12       34.75       39.76      3.43 o
  -3  13  12        0.00       -0.90      1.66 o
  -2  13  12        8.65        5.36      2.11 o
  -1  13  12       40.93       40.67      4.14 o
   0  13  12       49.83       60.59      4.73 o
   1  13  12       91.06       88.64      5.44 o
   2  13  12        0.65        0.52      1.94 o
   3  13  12      231.12      243.29     11.18 o
   4  13  12      190.69      222.36     10.72 o
   5  13  12       29.39       22.49      5.98 o
   6  13  12        4.53        5.33      4.22 o
   7  13  12       49.96       54.82      8.73 o
  -8  14  12        0.08        0.51      2.18 o
  -7  14  12        0.87        1.88      2.18 o
  -6  14  12        1.95        1.54      1.96 o
  -5  14  12        0.01        3.20      2.01 o
  -4  14  12       32.93       29.88      3.99 o
  -3  14  12       77.44       82.61      4.61 o
  -2  14  12       45.84       43.89      6.71 o
  -1  14  12       11.85       12.23      2.79 o
   0  14  12       68.69       70.56      5.33 o
   1  14  12        6.79        4.61      2.43 o
   2  14  12       58.71       66.20      9.31 o
   3  14  12      113.50      129.14      9.02 o
   4  14  12       67.74       82.18     15.00 o
   5  14  12       15.15        9.28      3.86 o
   6  14  12       26.59       23.85     10.36 o
  -6  15  12        0.00        1.11      1.89 o
  -5  15  12       27.49       19.80      3.99 o
  -4  15  12        3.06        5.24      2.25 o
  -3  15  12      126.35      135.11      7.56 o
  -2  15  12      162.06      180.92     12.52 o
  -1  15  12       15.07        5.91      2.83 o
   0  15  12        4.68        8.33      2.81 o
   1  15  12       28.91       34.43      4.03 o
   2  15  12      127.12      143.76      9.82 o
   3  15  12        5.80        8.28      3.60 o
   4  15  12        0.50        0.26      3.23 o
  -4  16  12        0.38        2.09      2.01 o
  -3  16  12      159.98      171.53      6.20 o
  -2  16  12      212.99      221.67     10.34 o
  -1  16  12        7.14        6.71      3.82 o
   0  16  12        0.69        8.53      3.11 o
   1  16  12       18.79       17.51      3.51 o
 -13   0  13        0.83        3.93      3.39 o
 -11   0  13      217.94      228.61      8.00 o
  -9   0  13       78.73       79.05      4.44 o
  -7   0  13      965.28      957.35     15.62 o
  -5   0  13       22.14       19.50      2.24 o
  -3   0  13      354.22      301.79      6.70 o
  -1   0  13       64.00       55.91      4.14 o
   1   0  13      123.68      136.63      3.46 o
   3   0  13      334.89      306.09     18.12 o
   5   0  13      163.64      156.93     13.25 o
   7   0  13       24.09       42.28      8.57 o
 -14   1  13        4.23        4.64      3.17 o
 -13   1  13       35.12       30.55      4.49 o
 -12   1  13       17.39       22.88      2.98 o
 -11   1  13        7.12        7.17      1.69 o
 -10   1  13        3.20        1.06      1.16 o
  -9   1  13      260.72      265.23      5.22 o
  -8   1  13        9.69        6.65      1.27 o
  -7   1  13      104.98      107.82      3.25 o
  -6   1  13       12.97        9.46      1.26 o
  -5   1  13       20.73       14.68      1.36 o
  -4   1  13      197.87      168.03      3.53 o
  -3   1  13       22.05       22.01      1.63 o
  -2   1  13      537.36      505.40      7.20 o
  -1   1  13      536.34      504.47      6.97 o
   0   1  13        4.50        7.14      0.94 o
   1   1  13      405.99      377.02      7.79 o
   2   1  13       74.81       74.44      5.83 o
   3   1  13      105.05      101.16      4.25 o
   4   1  13       66.35       71.13      7.04 o
   5   1  13       17.19       13.22      4.61 o
   6   1  13        0.17        1.29      2.27 o
   7   1  13        2.97        4.01      3.41 o
   8   1  13        0.27        4.03      4.50 o
 -14   2  13        2.56        6.67      3.26 o
 -13   2  13        2.34        4.24      2.66 o
 -12   2  13       59.67       65.69      5.09 o
 -11   2  13       63.79       69.46      4.89 o
 -10   2  13      167.17      161.15      5.92 o
  -9   2  13        8.70        7.21      1.44 o
  -8   2  13       38.91       37.54      2.37 o
  -7   2  13       51.02       47.95      2.42 o
  -6   2  13       17.67       11.62      1.33 o
  -5   2  13       13.42       13.17      1.36 o
  -4   2  13        5.87        5.77      1.20 o
  -3   2  13        6.46        7.93      1.08 o
  -2   2  13       16.93       10.03      1.20 o
  -1   2  13       49.18       56.28      2.09 o
   0   2  13      244.74      244.16      4.93 o
   1   2  13       18.17       20.11      3.00 o
   2   2  13      111.03      100.88      4.00 o
   3   2  13      545.41      504.14     12.93 o
   4   2  13       11.82       10.91      2.22 o
   5   2  13        8.90        7.61      3.06 o
   6   2  13       73.59       69.19      7.25 o
   7   2  13        8.64        3.99      4.76 o
   8   2  13      193.87      234.05     18.05 o
   9   2  13       55.75       62.63     11.24 o
 -14   3  13        3.22        1.42      2.47 o
 -13   3  13       23.57       21.84      3.81 o
 -12   3  13       40.49       43.81      6.79 o
 -11   3  13       18.19       17.99      2.97 o
 -10   3  13       70.19       72.47      4.14 o
  -9   3  13       26.11       21.36      1.98 o
  -8   3  13        8.81        5.95      1.28 o
  -7   3  13       46.91       43.21      2.42 o
  -6   3  13      117.14      104.05      3.27 o
  -5   3  13       13.20        8.46      1.24 o
  -4   3  13       72.08       67.72      2.67 o
  -3   3  13        4.71        4.35      1.03 o
  -2   3  13      326.68      290.66      5.02 o
  -1   3  13      237.42      217.96      4.81 o
   0   3  13      106.61      114.17      3.60 o
   1   3  13       84.70       82.06      3.17 o
   2   3  13        4.88        7.65      1.20 o
   3   3  13       34.59       36.29      5.75 o
   4   3  13       28.38       23.64      8.05 o
   5   3  13        2.57        6.04      3.15 o
   6   3  13       44.73       49.23      9.59 o
   7   3  13       82.68       52.16      9.96 o
   8   3  13        2.96        0.99      4.50 o
   9   3  13        0.37        2.78      5.12 o
 -14   4  13        9.25        7.08      2.99 o
 -13   4  13       40.97       34.28      4.58 o
 -12   4  13      142.27      152.29      6.96 o
 -11   4  13       65.55       58.58      3.93 o
 -10   4  13       47.77       46.63      3.20 o
  -9   4  13       43.95       47.62      2.97 o
  -8   4  13       16.93       18.00      1.79 o
  -7   4  13       61.43       60.42      3.47 o
  -6   4  13       66.29       62.70      2.74 o
  -5   4  13       56.45       54.02      2.80 o
  -4   4  13       81.78       78.67      4.18 o
  -3   4  13      297.37      280.10      6.37 o
  -2   4  13      516.52      481.99      7.23 o
  -1   4  13       54.97       61.76      2.92 o
   0   4  13        9.72        6.67      1.77 o
   1   4  13        1.02        2.45      1.00 o
   2   4  13      172.28      153.63      7.34 o
   3   4  13       15.48        9.81      2.65 o
   4   4  13        2.37        1.28      2.38 o
   5   4  13        0.97        0.40      3.00 o
   6   4  13        5.05        1.72      3.66 o
   7   4  13        9.69       11.20      5.89 o
   8   4  13      401.81      427.29     25.40 o
   9   4  13        2.95        1.98      5.09 o
  10   4  13        0.16       -0.37      5.05 o
 -14   5  13        6.98        5.92      3.06 o
 -13   5  13        0.12        1.36      2.28 o
 -12   5  13       29.57       34.79      4.03 o
 -11   5  13       79.84       78.01      5.26 o
 -10   5  13       30.69       28.83      3.35 o
  -9   5  13        8.94        9.99      1.86 o
  -8   5  13        5.16        3.66      1.55 o
  -7   5  13       20.05       19.32      1.85 o
  -6   5  13       61.69       65.42      2.81 o
  -5   5  13        4.95        5.87      1.33 o
  -4   5  13      128.44      115.65      3.65 o
  -3   5  13        5.46        5.05      1.15 o
  -2   5  13       48.45       47.54      2.84 o
  -1   5  13        6.56        5.02      1.28 o
   0   5  13        3.89        3.47      1.18 o
   1   5  13        0.01        1.43      1.53 o
   2   5  13       26.86       26.85      3.46 o
   3   5  13        0.00       -0.36      1.63 o
   4   5  13        7.13        4.47      4.63 o
   5   5  13        0.06        1.43      4.03 o
   6   5  13      270.61      257.41     19.25 o
   7   5  13        2.06        4.36      5.01 o
   8   5  13       34.42       48.90     10.51 o
   9   5  13       44.64       41.77     10.51 o
  10   5  13        1.49        2.42      5.34 o
  11   5  13        1.88        4.61      6.63 o
 -13   6  13        4.25        5.72      2.90 o
 -12   6  13        0.73        2.25      2.16 o
 -11   6  13       77.91       76.25      5.20 o
 -10   6  13       10.58       11.30      2.36 o
  -9   6  13       30.39       32.51      3.13 o
  -8   6  13       75.98       84.84      3.89 o
  -7   6  13       28.83       25.28      2.07 o
  -6   6  13       22.76       21.78      1.85 o
  -5   6  13        5.93        5.40      1.31 o
  -4   6  13        9.24        8.07      1.40 o
  -3   6  13        0.28        0.28      0.88 o
  -2   6  13       34.65       33.29      2.65 o
  -1   6  13       22.74       20.79      2.01 o
   0   6  13       53.71       57.11      2.99 o
   1   6  13        9.16        7.61      2.07 o
   2   6  13       61.04       77.61      5.02 o
   3   6  13        1.31        1.64      1.82 o
   4   6  13       17.31       10.32      4.54 o
   5   6  13       56.00       55.68     10.91 o
   6   6  13        0.75        3.22      4.80 o
   7   6  13       39.57       35.10      9.19 o
   8   6  13       10.19       13.80      6.88 o
   9   6  13       38.37       35.32      9.96 o
  10   6  13        0.22        2.31      5.89 o
  11   6  13       32.05       28.08      9.59 o
 -13   7  13       21.76       19.80      3.89 o
 -12   7  13       99.85      111.56      9.05 o
 -11   7  13        1.68        5.20      2.05 o
 -10   7  13        7.04        7.79      2.43 o
  -9   7  13      286.29      316.15      7.82 o
  -8   7  13        3.16        3.66      1.47 o
  -7   7  13       28.61       27.15      2.41 o
  -6   7  13       12.93       15.69      1.82 o
  -5   7  13       25.59       27.72      2.33 o
  -4   7  13        0.47        0.68      1.04 o
  -3   7  13        0.28        1.64      1.00 o
  -2   7  13        0.16        1.46      1.17 o
  -1   7  13       50.46       53.23      4.58 o
   0   7  13       21.26       19.85      3.14 o
   1   7  13       25.40       15.86      2.70 o
   2   7  13       27.28       25.10      3.34 o
   3   7  13      112.34      121.63      6.31 o
   4   7  13        3.02        1.15      2.92 o
   5   7  13        7.15       11.13      5.56 o
   6   7  13        0.57        0.62      4.58 o
   7   7  13        2.49        8.42      6.00 o
   8   7  13        2.70        4.58      4.91 o
   9   7  13       36.58       31.74      9.48 o
  10   7  13        2.44       -1.61      5.53 o
 -12   8  13        9.80        7.87      2.67 o
 -11   8  13       23.01       30.83      7.24 o
 -10   8  13      103.09      106.24      7.15 o
  -9   8  13      107.27      120.16      7.16 o
  -8   8  13      123.32      117.98      6.99 o
  -7   8  13       29.34       31.30      3.24 o
  -6   8  13       30.84       27.93      2.68 o
  -5   8  13      119.13      130.68      4.31 o
  -4   8  13       40.68       47.48      2.76 o
  -3   8  13        2.55        1.68      1.03 o
  -2   8  13        0.07        0.73      1.63 o
  -1   8  13       42.14       42.06      4.68 o
   0   8  13      171.36      182.57      7.07 o
   1   8  13       74.73       73.37      3.64 o
   2   8  13        4.46        1.43      2.18 o
   3   8  13       10.36        9.99      2.73 o
   4   8  13       46.19       43.58      5.29 o
   5   8  13       18.67       18.71      5.09 o
   6   8  13       36.98       60.36     12.04 o
   7   8  13        0.03       -2.34      3.99 o
   8   8  13        0.08        1.76      4.80 o
   9   8  13       12.35       17.42      8.13 o
  10   8  13        1.65        1.79      5.78 o
 -12   9  13        3.30        2.79      2.43 o
 -11   9  13        0.02        1.26      2.25 o
 -10   9  13       37.97       36.62      4.02 o
  -9   9  13        3.27        0.14      1.97 o
  -8   9  13       50.00       48.04      4.88 o
  -7   9  13        0.14        0.12      1.61 o
  -6   9  13       22.59       26.57      2.71 o
  -5   9  13      341.35      366.75      7.43 o
  -4   9  13        0.12        1.23      1.19 o
  -3   9  13       33.56       32.07      2.63 o
  -2   9  13        1.34        2.59      1.43 o
  -1   9  13       40.37       38.28      3.41 o
   0   9  13      359.93      403.19      9.86 o
   1   9  13        3.31        4.05      1.29 o
   2   9  13        6.57        8.22      2.55 o
   3   9  13        0.14        2.87      2.27 o
   4   9  13        0.02        0.55      2.57 o
   5   9  13      327.63      358.02     21.14 o
   6   9  13        2.59        8.49      5.49 o
   7   9  13       71.01       70.83     13.21 o
   8   9  13       18.04       10.36      6.77 o
   9   9  13       34.16       27.93      9.48 o
 -11  10  13        8.95        9.84      2.81 o
 -10  10  13      138.28      127.08      6.60 o
  -9  10  13        3.04        6.92      2.28 o
  -8  10  13        5.31        6.63      2.80 o
  -7  10  13       25.12       24.20      5.39 o
  -6  10  13        2.64        5.85      1.88 o
  -5  10  13        2.18        2.43      1.51 o
  -4  10  13       17.18       18.89      2.77 o
  -3  10  13       43.42       37.97      2.93 o
  -2  10  13       11.48        7.60      2.09 o
  -1  10  13      128.04      138.08      7.00 o
   0  10  13      153.98      157.89      5.15 o
   1  10  13        9.12        7.82      1.91 o
   2  10  13      202.69      205.68     12.03 o
   3  10  13        6.26        5.31      2.49 o
   4  10  13       23.52       24.84      4.37 o
   5  10  13      176.57      197.71     12.46 o
   6  10  13        6.60        6.03      3.82 o
   7  10  13        2.08        5.20      5.67 o
   8  10  13       28.42       29.61     10.29 o
 -10  11  13       88.01       79.20      5.55 o
  -9  11  13        4.77        5.88      2.98 o
  -8  11  13       44.79       41.74     11.36 o
  -7  11  13        2.01        1.65      2.20 o
  -6  11  13      125.73      129.47      8.20 o
  -5  11  13      266.58      263.07      7.36 o
  -4  11  13      316.75      316.22      7.32 o
  -3  11  13      151.73      166.42      5.82 o
  -2  11  13      147.71      160.66      6.23 o
  -1  11  13      245.87      246.86      7.01 o
   0  11  13        1.09        4.26      1.64 o
   1  11  13       24.44       21.87      2.82 o
   2  11  13      116.50      131.73      7.58 o
   3  11  13      127.72      131.24      8.12 o
   4  11  13      154.70      159.31      9.19 o
   5  11  13        0.36        3.57      4.05 o
   6  11  13        0.03        5.59      3.92 o
   7  11  13       18.13        5.26      5.88 o
   8  11  13        1.26        5.05      6.00 o
  -9  12  13      113.18      109.66      7.41 o
  -8  12  13        0.06        1.09      2.30 o
  -7  12  13       20.74       18.43      3.21 o
  -6  12  13       56.00       55.97      4.45 o
  -5  12  13        0.04        0.09      1.80 o
  -4  12  13       49.38       55.07      4.05 o
  -3  12  13        0.70        1.66      1.70 o
  -2  12  13      110.44      112.62      5.44 o
  -1  12  13       30.29       37.17      3.77 o
   0  12  13        8.16        3.90      2.14 o
   1  12  13        2.60       -0.32      1.74 o
   2  12  13        0.78        1.60      2.78 o
   3  12  13       55.92       48.15      7.60 o
   4  12  13       20.64       19.98      4.41 o
   5  12  13       77.69       65.58      8.85 o
   6  12  13        0.30        1.01      3.97 o
   7  12  13        0.07        1.61      4.25 o
  -8  13  13       23.14       28.84      3.87 o
  -7  13  13        2.70        2.54      2.08 o
  -6  13  13        8.73       11.52      2.49 o
  -5  13  13        1.77        2.72      1.92 o
  -4  13  13        0.01        1.34      1.66 o
  -3  13  13        0.40        0.27      2.08 o
  -2  13  13        3.86        4.30      2.05 o
  -1  13  13        9.71       11.40      2.71 o
   0  13  13      317.60      311.34      9.55 o
   1  13  13       20.84       24.76      3.30 o
   2  13  13        7.73        4.91      3.28 o
   3  13  13        0.80        3.86      3.33 o
   4  13  13       33.17       38.93      6.53 o
   5  13  13       14.28       10.19      3.79 o
   6  13  13       26.78       34.96      7.33 o
  -7  14  13        2.15        1.37      1.87 o
  -6  14  13        5.71        2.78      2.11 o
  -5  14  13        4.20        4.00      2.09 o
  -4  14  13        1.51        4.44      1.99 o
  -3  14  13        3.46        2.03      2.35 o
  -2  14  13       77.34       88.17      7.69 o
  -1  14  13       11.22        8.95      2.85 o
   0  14  13       14.31       12.71      2.96 o
   1  14  13       24.07       20.83      3.35 o
   2  14  13        6.89        2.50      3.15 o
   3  14  13        7.89        5.63      3.46 o
   4  14  13        6.25        5.11      3.56 o
  -4  15  13       13.44       14.67      2.57 o
  -3  15  13       37.55       37.71      4.60 o
  -2  15  13       89.23       98.16      8.24 o
  -1  15  13       36.89       27.34      4.52 o
   0  15  13      248.03      261.36      9.31 o
   1  15  13       78.87       84.51      8.71 o
   2  15  13        0.62        1.01      3.91 o
 -14   0  14       18.56       19.80      5.89 o
 -12   0  14       72.51       82.34      7.96 o
 -10   0  14       14.93       10.87      2.34 o
  -8   0  14      792.14      787.39     15.46 o
  -6   0  14       16.15       21.48      2.40 o
  -4   0  14        4.39        3.50      1.34 o
  -2   0  14       18.02       22.08      2.42 o
   0   0  14       82.86       82.11      4.02 o
   2   0  14      423.74      414.04     21.93 o
   4   0  14       19.66       15.70      5.64 o
   6   0  14       96.82       88.62     11.90 o
 -14   1  14       17.69       21.43      4.48 o
 -13   1  14        9.66       10.30      2.90 o
 -12   1  14       18.88       15.95      2.80 o
 -11   1  14       82.93       76.68      4.07 o
 -10   1  14       27.44       26.37      2.28 o
  -9   1  14       15.75       14.69      2.00 o
  -8   1  14        0.13        1.92      1.09 o
  -7   1  14       29.59       29.21      2.07 o
  -6   1  14      131.98      126.81      3.45 o
  -5   1  14       63.11       51.87      2.67 o
  -4   1  14       38.24       38.04      1.99 o
  -3   1  14      178.15      171.92      3.83 o
  -2   1  14       53.75       53.59      2.34 o
  -1   1  14      142.99      150.07      3.66 o
   0   1  14      373.31      377.60      8.16 o
   1   1  14       42.02       45.98      3.85 o
   2   1  14      176.20      170.53      7.42 o
   3   1  14        6.18        4.81      2.80 o
   4   1  14       11.57        7.65      3.41 o
   5   1  14        1.26        0.60      2.36 o
   6   1  14       27.63       29.50     11.26 o
   7   1  14       47.39       49.34      9.77 o
   8   1  14        0.64        8.09      5.75 o
 -14   2  14       16.87       13.69      3.72 o
 -13   2  14       48.04       49.18      5.36 o
 -12   2  14       39.78       42.77      4.46 o
 -11   2  14       30.67       31.01      3.34 o
 -10   2  14        6.78        5.41      1.55 o
  -9   2  14       10.64       12.11      1.68 o
  -8   2  14      101.99      106.71      3.83 o
  -7   2  14      167.50      156.06      3.91 o
  -6   2  14        9.02        8.35      1.42 o
  -5   2  14       16.86       16.68      1.58 o
  -4   2  14        4.63        4.85      1.00 o
  -3   2  14      236.38      241.93      4.86 o
  -2   2  14      108.58      104.23      4.42 o
  -1   2  14      404.53      387.31      6.84 o
   0   2  14        0.47        2.92      1.05 o
   1   2  14       63.43       71.12      4.47 o
   2   2  14      351.47      355.68      8.71 o
   3   2  14       35.80       34.90      4.26 o
   4   2  14        9.55        9.41      4.17 o
   5   2  14       30.38       20.52      4.59 o
   6   2  14       36.25       36.61     12.12 o
   7   2  14       54.56       67.79     11.79 o
   8   2  14        9.71        8.68      5.97 o
 -13   3  14       22.08       17.98      3.67 o
 -12   3  14        0.10        0.01      1.81 o
 -11   3  14       34.23       30.87      3.17 o
 -10   3  14       46.51       50.86      3.47 o
  -9   3  14       29.39       27.41      2.35 o
  -8   3  14       30.79       31.19      2.31 o
  -7   3  14       62.38       56.09      2.81 o
  -6   3  14       12.23        9.76      1.42 o
  -5   3  14       38.99       39.87      2.24 o
  -4   3  14       10.01        9.00      1.37 o
  -3   3  14       19.31       20.69      1.75 o
  -2   3  14        8.16        7.56      1.14 o
  -1   3  14       15.47       13.45      1.91 o
   0   3  14        4.83        5.02      1.19 o
   1   3  14       33.07       26.42      2.12 o
   2   3  14       22.65       25.56      2.38 o
   3   3  14      274.24      280.09     19.70 o
   4   3  14        4.18        1.50      1.75 o
   5   3  14       69.33       70.98      7.51 o
   6   3  14       47.16       50.52     10.54 o
   7   3  14       90.84       89.32     12.78 o
   8   3  14       53.09       48.47     10.21 o
   9   3  14       53.17       55.64     11.49 o
 -13   4  14        2.92        6.47      3.86 o
 -12   4  14        0.03        0.85      2.15 o
 -11   4  14        8.05        7.60      1.99 o
 -10   4  14        4.77        4.93      1.76 o
  -9   4  14       72.39       68.69      3.27 o
  -8   4  14        9.34       11.66      1.69 o
  -7   4  14       29.69       27.26      2.10 o
  -6   4  14       29.75       34.21      2.82 o
  -5   4  14       15.24       17.21      2.21 o
  -4   4  14        0.02        1.34      1.05 o
  -3   4  14      365.44      355.64      6.39 o
  -2   4  14       62.80       58.98      3.12 o
  -1   4  14        5.68        4.53      1.27 o
   0   4  14       88.35       78.67      3.86 o
   1   4  14        2.75        3.86      1.15 o
   2   4  14      131.41      135.27      5.87 o
   3   4  14        0.03        2.74      2.50 o
   4   4  14       27.99       21.95      4.58 o
   5   4  14       20.20        7.03      5.49 o
   6   4  14       17.77        8.79      5.67 o
   7   4  14      328.87      335.08     22.73 o
   8   4  14        0.63        6.55      5.60 o
   9   4  14       17.45       26.54      8.86 o
  10   4  14        7.85        4.72      6.26 o
 -13   5  14        6.59       10.70      4.34 o
 -12   5  14       23.58       18.02      3.23 o
 -11   5  14        1.67        1.07      1.95 o
 -10   5  14        7.26       11.45      2.24 o
  -9   5  14       13.13       13.33      2.00 o
  -8   5  14      124.26      139.06      4.21 o
  -7   5  14       84.19       81.53      3.26 o
  -6   5  14       12.83       14.32      1.76 o
  -5   5  14        1.16        1.53      1.06 o
  -4   5  14      115.51      115.28      3.82 o
  -3   5  14      177.39      181.19      4.29 o
  -2   5  14       19.86       11.53      1.79 o
  -1   5  14        3.28        2.54      1.22 o
   0   5  14        1.17        1.54      1.05 o
   1   5  14        5.12        7.52      1.89 o
   2   5  14       16.84       10.89      2.93 o
   3   5  14       67.13       65.84      7.09 o
   4   5  14       52.44       36.88      5.97 o
   5   5  14       45.98       34.96      8.82 o
   6   5  14      157.74      142.39     16.03 o
   7   5  14      180.80      194.37     18.74 o
   8   5  14       45.84       44.77     10.98 o
   9   5  14       10.37       11.82      7.10 o
  10   5  14       25.39       26.90      9.48 o
 -13   6  14       67.14       64.74      6.18 o
 -12   6  14        0.10        0.58      2.24 o
 -11   6  14        0.06        4.41      2.18 o
 -10   6  14        0.92       -1.28      1.61 o
  -9   6  14        4.36        4.53      1.64 o
  -8   6  14        1.78        1.38      1.29 o
  -7   6  14       33.87       32.42      2.32 o
  -6   6  14       31.26       38.91      2.65 o
  -5   6  14        0.15        2.56      1.16 o
  -4   6  14       75.10       69.44      3.10 o
  -3   6  14      243.84      257.61      7.26 o
  -2   6  14        2.07        1.72      1.27 o
  -1   6  14        0.82       -0.41      1.10 o
   0   6  14        0.19        0.47      1.03 o
   1   6  14       25.64       22.95      3.22 o
   2   6  14       26.48       24.81      3.36 o
   3   6  14        8.62        9.42      3.63 o
   4   6  14      189.61      169.04     17.02 o
   5   6  14      143.22      171.71     17.35 o
   6   6  14        5.85        7.58      5.56 o
   7   6  14        4.10        6.77      5.78 o
   8   6  14       33.88       30.89      9.74 o
   9   6  14        0.59        0.22      5.09 o
  10   6  14       22.53        8.05      6.37 o
 -12   7  14        6.43        4.91      2.53 o
 -11   7  14       36.28       45.50      6.99 o
 -10   7  14      124.77      118.11      8.67 o
  -9   7  14       65.38       61.58      4.78 o
  -8   7  14       44.63       50.68      3.33 o
  -7   7  14        3.74        5.25      1.57 o
  -6   7  14        3.02        2.56      1.27 o
  -5   7  14      203.06      202.24      5.24 o
  -4   7  14        2.19        2.32      1.22 o
  -3   7  14       15.77       13.22      1.96 o
  -2   7  14        2.31        2.31      1.27 o
  -1   7  14      141.79      152.72      4.75 o
   0   7  14      195.74      205.98      5.71 o
   1   7  14        0.02        0.87      1.83 o
   2   7  14      106.75      115.81      6.28 o
   3   7  14       36.96       34.24      4.63 o
   4   7  14       88.96       81.12     12.96 o
   5   7  14       20.13       21.12      7.58 o
   6   7  14       40.23       33.86      9.37 o
   7   7  14       77.47       72.22     13.14 o
   8   7  14       35.28       44.44     10.51 o
   9   7  14        4.07        1.24      6.04 o
 -12   8  14        1.17        2.07      2.28 o
 -11   8  14       21.33       21.68      3.47 o
 -10   8  14        0.55        5.07      2.28 o
  -9   8  14       54.30       54.72      4.44 o
  -8   8  14       34.02       31.33      3.85 o
  -7   8  14       52.91       45.47      3.47 o
  -6   8  14      147.22      157.82      4.71 o
  -5   8  14        1.02        2.70      1.30 o
  -4   8  14        1.37        3.49      1.23 o
  -3   8  14        2.66        0.78      1.83 o
  -2   8  14      113.01      115.58      4.55 o
  -1   8  14       12.67       13.67      1.93 o
   0   8  14       23.67       25.43      3.08 o
   1   8  14        1.10        0.52      1.78 o
   2   8  14      219.30      235.80      8.80 o
   3   8  14        4.58        7.74      3.10 o
   4   8  14        4.67        2.26      4.98 o
   5   8  14       98.47      107.07     15.08 o
   6   8  14       15.71       11.53      6.77 o
   7   8  14        0.01       -1.94      4.58 o
   8   8  14        1.41       10.94      6.55 o
   9   8  14        0.01        6.04      6.88 o
 -11   9  14        8.06        7.85      2.72 o
 -10   9  14       84.01       84.56      5.56 o
  -9   9  14       46.94       40.86      4.93 o
  -8   9  14       32.89       35.25      4.44 o
  -7   9  14       28.98       33.54      3.65 o
  -6   9  14       41.55       44.06      3.52 o
  -5   9  14       32.06       23.99      2.35 o
  -4   9  14       11.53       11.35      1.65 o
  -3   9  14       28.56       33.26      2.94 o
  -2   9  14        9.78       10.34      1.95 o
  -1   9  14       14.25       15.31      2.20 o
   0   9  14      243.38      267.46      7.04 o
   1   9  14       30.54       28.50      3.41 o
   2   9  14       50.53       60.48      5.41 o
   3   9  14       71.89       84.44      6.04 o
   4   9  14       59.72       36.91      6.77 o
   5   9  14       92.44      106.70     15.59 o
   6   9  14        7.36        8.71      6.37 o
   7   9  14       13.37       17.97      7.87 o
   8   9  14      154.51      144.41     18.16 o
 -10  10  14        8.88        5.97      3.08 o
  -9  10  14       29.16       33.57      4.63 o
  -8  10  14       34.95       45.66      4.92 o
  -7  10  14        5.78        6.78      2.57 o
  -6  10  14        6.06        4.97      2.13 o
  -5  10  14       14.94       11.96      2.22 o
  -4  10  14      198.06      198.33      5.27 o
  -3  10  14      238.96      253.23      6.98 o
  -2  10  14        2.98        3.00      1.58 o
  -1  10  14        7.38        8.09      1.94 o
   0  10  14       55.56       40.47      2.96 o
   1  10  14       10.59        7.93      1.81 o
   2  10  14        0.02        3.88      2.57 o
   3  10  14        1.24        4.11      2.63 o
   4  10  14        2.19        3.05      2.89 o
   5  10  14      258.38      265.34     14.46 o
   6  10  14       72.83       46.89     11.79 o
   7  10  14        2.80        5.45      6.44 o
  -9  11  14        3.03        3.42      2.68 o
  -8  11  14       19.59       18.48      3.51 o
  -7  11  14        0.41        3.25      2.25 o
  -6  11  14       97.04      103.36      5.99 o
  -5  11  14      316.18      324.12      9.42 o
  -4  11  14       16.58       12.95      1.91 o
  -3  11  14        7.37        8.29      2.35 o
  -2  11  14      110.06      114.44      4.99 o
  -1  11  14       16.76       19.42      2.55 o
   0  11  14       31.65       28.91      3.16 o
   1  11  14       34.93       36.09      3.21 o
   2  11  14       50.90       42.53      5.60 o
   3  11  14        0.40        3.66      3.02 o
   4  11  14      124.35      107.29      8.24 o
   5  11  14      213.59      205.35     13.89 o
   6  11  14       24.10       29.55      6.72 o
   7  11  14        2.75        3.00      6.37 o
  -8  12  14       12.86       13.59      3.27 o
  -7  12  14       22.30       16.32      3.31 o
  -6  12  14       25.76       25.49      3.55 o
  -5  12  14        6.28        4.85      2.21 o
  -4  12  14        1.32        3.42      2.29 o
  -3  12  14       52.52       48.72      4.12 o
  -2  12  14       43.28       56.64      4.34 o
  -1  12  14        3.73        6.48      2.39 o
   0  12  14        2.19        2.33      1.95 o
   1  12  14       48.01       52.09      4.18 o
   2  12  14       12.05        7.57      3.51 o
   3  12  14       45.43       43.92      7.51 o
   4  12  14        5.48        4.57      3.47 o
   5  12  14       44.90       41.98     10.43 o
  -7  13  14        0.33        1.93      2.09 o
  -6  13  14       24.60       29.58      3.60 o
  -5  13  14        9.33        6.55      2.45 o
  -4  13  14       24.06       29.53      4.39 o
  -3  13  14        2.63        2.48      2.46 o
  -2  13  14        2.64        3.41      2.25 o
  -1  13  14       83.21       86.16      5.55 o
   0  13  14       28.92       30.54      5.13 o
   1  13  14        1.94        5.24      2.23 o
   2  13  14       24.18       24.64      4.85 o
   3  13  14       79.87       75.68     11.88 o
   4  13  14        5.33        8.16      3.87 o
  -5  14  14       38.04       34.12      4.19 o
  -4  14  14       10.26       10.66      3.51 o
  -3  14  14       26.66       35.27      4.97 o
  -2  14  14       62.80       74.56      6.16 o
  -1  14  14       15.99       14.67      3.17 o
   0  14  14        0.54        1.35      2.27 o
   1  14  14       13.42       11.01      2.86 o
   2  14  14        3.50        3.00      3.50 o
 -13   0  15        8.01        4.83      3.48 o
 -11   0  15       74.09       79.42      6.36 o
  -9   0  15      104.38       96.54      5.37 o
  -7   0  15        3.24        3.74      1.72 o
  -5   0  15       64.39       63.57      3.76 o
  -3   0  15       62.04       62.11      3.89 o
  -1   0  15        0.38        0.13      1.31 o
   1   0  15      618.23      660.28     20.58 o
   3   0  15        9.92        3.37      4.14 o
   5   0  15      109.86       94.22     12.59 o
   7   0  15        0.53       -1.83      4.17 o
 -13   1  15        8.46        9.73      2.87 o
 -12   1  15       14.53       14.49      2.86 o
 -11   1  15        3.03        2.50      1.58 o
 -10   1  15        7.20        7.42      1.72 o
  -9   1  15       10.85       12.08      1.80 o
  -8   1  15        8.17       10.21      1.54 o
  -7   1  15      203.95      190.76      4.42 o
  -6   1  15      187.51      186.71      4.24 o
  -5   1  15       19.23       17.20      1.61 o
  -4   1  15        0.30        0.98      0.95 o
  -3   1  15       22.71       19.28      1.64 o
  -2   1  15      322.90      307.14      5.94 o
  -1   1  15       12.39       12.59      1.67 o
   0   1  15      266.74      278.24      9.30 o
   1   1  15       17.13       17.99      2.11 o
   2   1  15      218.27      219.89     11.43 o
   3   1  15      268.99      270.49     13.11 o
   4   1  15      127.96      143.58     16.07 o
   5   1  15       25.39       19.79      8.47 o
   6   1  15       23.53       15.23      5.16 o
   7   1  15       27.01       16.73      7.06 o
   8   1  15        0.40       -0.07      4.80 o
 -13   2  15       30.07       31.87      6.33 o
 -12   2  15        2.04       -0.91      1.77 o
 -11   2  15       19.61       22.81      2.81 o
 -10   2  15       12.75       13.44      2.05 o
  -9   2  15      133.69      132.78      4.35 o
  -8   2  15       53.73       56.44      2.94 o
  -7   2  15       11.56       10.26      1.52 o
  -6   2  15        8.72        3.68      1.13 o
  -5   2  15        2.37        1.71      1.00 o
  -4   2  15      192.81      180.34      4.18 o
  -3   2  15      214.29      218.63      4.46 o
  -2   2  15        0.00        1.80      1.13 o
  -1   2  15       34.98       43.71      2.77 o
   0   2  15       35.83       32.96      3.50 o
   1   2  15       99.08      101.00      3.58 o
   2   2  15      192.91      190.13      6.78 o
   3   2  15       39.71       37.47      2.98 o
   4   2  15        2.69        1.21      2.93 o
   5   2  15      131.27      136.71     10.25 o
   6   2  15      208.44      233.83     18.34 o
   7   2  15       63.14       65.60     11.79 o
   8   2  15       59.25       50.77     11.24 o
 -13   3  15        1.89       -0.92      2.45 o
 -12   3  15       56.16       54.06      4.41 o
 -11   3  15       10.52       10.49      2.29 o
 -10   3  15       19.74       21.94      2.52 o
  -9   3  15       63.44       62.81      3.65 o
  -8   3  15        9.48        7.49      1.48 o
  -7   3  15      208.01      210.44      4.88 o
  -6   3  15        9.18        8.79      1.66 o
  -5   3  15        3.46        3.99      1.21 o
  -4   3  15        0.90        1.33      1.00 o
  -3   3  15        1.80        1.73      1.01 o
  -2   3  15      359.29      348.46      8.48 o
  -1   3  15        5.12        2.85      1.24 o
   0   3  15       26.75       27.91      2.35 o
   1   3  15        0.29        1.49      1.17 o
   2   3  15       23.66       21.20      2.19 o
   3   3  15       24.80       25.03      3.27 o
   4   3  15       99.76      103.02      5.53 o
   5   3  15       10.41       11.58      3.88 o
   6   3  15        0.19        0.28      1.83 o
   7   3  15        0.11        0.59      4.39 o
   8   3  15       29.67       30.35      9.19 o
   9   3  15       30.77       53.74     12.01 o
 -12   4  15        2.44        2.63      2.23 o
 -11   4  15        0.71        2.03      1.95 o
 -10   4  15       67.22       66.38      5.01 o
  -9   4  15       34.46       35.79      4.13 o
  -8   4  15       51.56       51.12      2.92 o
  -7   4  15       44.48       44.62      2.70 o
  -6   4  15       70.39       69.62      3.30 o
  -5   4  15       14.52       17.01      1.87 o
  -4   4  15      301.59      294.61      6.11 o
  -3   4  15       33.95       33.40      2.12 o
  -2   4  15       21.28       16.73      2.02 o
  -1   4  15       95.36       99.40      3.89 o
   0   4  15        2.67        1.75      1.25 o
   1   4  15       11.88        9.90      1.89 o
   2   4  15       12.66        6.75      2.40 o
   3   4  15       13.78       18.01      4.47 o
   4   4  15       64.44       58.35      4.87 o
   5   4  15        8.22        1.87      4.17 o
   6   4  15       23.18       22.84      8.05 o
   7   4  15       99.18      107.62     14.97 o
   8   4  15        3.23        3.07      5.45 o
   9   4  15       66.30       63.99     12.89 o
 -12   5  15       22.79       22.96      3.83 o
 -11   5  15        0.66        2.22      2.02 o
 -10   5  15       32.66       31.83      3.11 o
  -9   5  15       80.82       88.91      5.18 o
  -8   5  15       39.32       37.50      2.78 o
  -7   5  15        1.58        2.98      1.37 o
  -6   5  15      142.84      145.53      4.43 o
  -5   5  15       19.85       22.91      2.07 o
  -4   5  15        4.46        5.21      1.36 o
  -3   5  15        7.81       10.81      1.74 o
  -2   5  15        2.65        1.70      1.24 o
  -1   5  15       52.42       55.97      3.14 o
   0   5  15        5.26        4.41      1.34 o
   1   5  15        4.30        1.68      1.82 o
   2   5  15       59.73       62.21      9.23 o
   3   5  15        7.29       11.60      2.85 o
   4   5  15        6.10        9.08      5.01 o
   5   5  15       92.75      128.89     15.56 o
   6   5  15      134.10      146.20     16.77 o
   7   5  15       26.32       25.66      8.86 o
   8   5  15       35.98       35.62      9.81 o
   9   5  15        1.35        2.31      5.86 o
 -12   6  15       58.66       57.75      5.14 o
 -11   6  15       42.33       46.51      4.51 o
 -10   6  15      196.57      207.32      6.51 o
  -9   6  15        5.24        5.60      2.46 o
  -8   6  15       14.61       11.81      2.01 o
  -7   6  15        9.49        8.16      1.67 o
  -6   6  15       14.22       13.87      1.84 o
  -5   6  15       11.46       11.88      1.67 o
  -4   6  15        7.98        5.43      1.37 o
  -3   6  15        9.24       10.25      1.87 o
  -2   6  15        0.07        0.42      1.23 o
  -1   6  15        8.30        7.63      1.65 o
   0   6  15       41.00       40.16      2.90 o
   1   6  15       45.35       45.13      3.67 o
   2   6  15        0.20        0.52      2.00 o
   3   6  15       48.70       49.62      6.80 o
   4   6  15       31.30       51.36     11.24 o
   5   6  15        1.89       -1.28      4.50 o
   6   6  15        1.60        3.66      5.01 o
   7   6  15       13.79       20.06      7.80 o
   8   6  15       10.87        5.23      6.41 o
   9   6  15        1.98        2.45      5.89 o
 -11   7  15        6.79        9.57      2.70 o
 -10   7  15        9.81        9.79      2.52 o
  -9   7  15        3.86        5.17      1.85 o
  -8   7  15       98.39      107.29      9.47 o
  -7   7  15        2.44        3.55      1.59 o
  -6   7  15      225.83      234.58      5.68 o
  -5   7  15       70.83       70.84      3.61 o
  -4   7  15       13.45       13.17      1.87 o
  -3   7  15        0.04        2.87      1.48 o
  -2   7  15        1.09        3.06      1.46 o
  -1   7  15        0.30        1.59      1.33 o
   0   7  15       94.70      101.31      5.05 o
   1   7  15        7.15        1.64      2.06 o
   2   7  15        8.19        4.24      2.38 o
   3   7  15       33.38       28.74      8.53 o
   4   7  15      158.87      160.70     17.83 o
   5   7  15      117.16      157.66     17.86 o
   6   7  15      103.37      126.21     16.44 o
   7   7  15        0.34       -0.55      4.43 o
   8   7  15        0.03        1.02      5.49 o
 -11   8  15      129.08      136.69      6.95 o
 -10   8  15        0.00        0.16      2.07 o
  -9   8  15        7.44        6.26      2.56 o
  -8   8  15       26.73       29.74      3.30 o
  -7   8  15        9.57       12.74      2.39 o
  -6   8  15        1.01        2.18      1.49 o
  -5   8  15       23.56       23.10      3.06 o
  -4   8  15        2.14        3.73      1.67 o
  -3   8  15       56.41       53.64      3.60 o
  -2   8  15       87.21       92.29      4.33 o
  -1   8  15        6.15        8.75      1.75 o
   0   8  15        9.30        9.72      2.27 o
   1   8  15        3.56        5.78      2.15 o
   2   8  15        5.73        3.66      2.50 o
   3   8  15        2.17        1.18      3.43 o
   4   8  15       88.42       92.61     14.75 o
   5   8  15       15.76       13.54      7.28 o
   6   8  15       83.33      101.80     15.52 o
   7   8  15       88.44      108.50     16.40 o
   8   8  15        0.68        0.22      5.23 o
 -10   9  15       11.69        8.17      3.30 o
  -9   9  15       43.61       42.81      6.98 o
  -8   9  15        6.93       12.29      2.81 o
  -7   9  15        3.83        3.54      1.96 o
  -6   9  15        2.08        2.25      1.68 o
  -5   9  15        3.69        3.23      1.57 o
  -4   9  15       20.33       22.71      2.90 o
  -3   9  15       11.71        9.37      2.21 o
  -2   9  15       21.79       25.61      2.67 o
  -1   9  15       47.27       42.18      3.08 o
   0   9  15       17.41       21.12      2.31 o
   1   9  15       16.50       23.86      3.86 o
   2   9  15       97.17      110.04      8.40 o
   3   9  15       11.18        9.86      3.60 o
   4   9  15       79.83       75.96     13.87 o
   5   9  15        4.29        1.94      5.64 o
   6   9  15       12.11       15.41      7.83 o
   7   9  15       83.10       81.37     14.79 o
  -9  10  15       25.69       27.42      4.37 o
  -8  10  15       23.30       16.30      3.49 o
  -7  10  15        3.12        4.05      2.57 o
  -6  10  15       14.80       18.41      2.77 o
  -5  10  15       10.52        7.59      1.93 o
  -4  10  15       27.44       23.56      3.09 o
  -3  10  15       16.13       15.71      2.63 o
  -2  10  15       54.36       44.05      3.47 o
  -1  10  15       80.77       91.60      6.53 o
   0  10  15        2.58        4.15      1.75 o
   1  10  15       34.89       27.32      4.74 o
   2  10  15       37.63       50.87      6.33 o
   3  10  15       26.16       23.87      4.69 o
   4  10  15        5.93        5.37      4.52 o
   5  10  15        5.94        2.56      5.75 o
   6  10  15      180.22      162.89     19.55 o
  -8  11  15       11.65       19.47      3.38 o
  -7  11  15       21.10       28.45      6.01 o
  -6  11  15        3.57        2.72      2.02 o
  -5  11  15       22.92       21.63      2.55 o
  -4  11  15        1.62        2.48      2.28 o
  -3  11  15        2.53        6.72      2.23 o
  -2  11  15       39.43       40.82      3.44 o
  -1  11  15      184.61      203.32      6.30 o
   0  11  15       39.78       37.77      3.20 o
   1  11  15       54.59       62.08      7.02 o
   2  11  15        5.04        6.35      3.22 o
   3  11  15       72.19       62.11      6.80 o
   4  11  15      149.79      121.88     11.45 o
   5  11  15       15.57       22.55      9.11 o
  -7  12  15        4.82        7.42      2.40 o
  -6  12  15        2.62        1.10      2.09 o
  -5  12  15      184.84      183.72     16.29 o
  -4  12  15       96.77       90.29      6.03 o
  -3  12  15      133.95      159.95      6.75 o
  -2  12  15       19.55       21.40      2.98 o
  -1  12  15        9.83        4.64      2.13 o
   0  12  15       49.35       50.90      4.03 o
   1  12  15       64.39       58.36      8.04 o
   2  12  15       30.15       17.88     10.03 o
   3  12  15        1.06        3.04      4.07 o
   4  12  15        2.00        4.23      4.55 o
  -5  13  15        0.36        2.32      2.57 o
  -4  13  15       49.45       47.31      5.22 o
  -3  13  15      220.09      263.66     11.23 o
  -2  13  15        5.32        7.63      2.56 o
  -1  13  15      211.72      206.57      7.99 o
   0  13  15        7.19        7.88      2.55 o
   1  13  15       32.76       23.35      5.07 o
   2  13  15        0.07        1.69      3.44 o
 -12   0  16      142.64      159.72     14.94 o
 -10   0  16        0.27        0.12      2.07 o
  -8   0  16      170.50      163.10      6.67 o
  -6   0  16      143.74      148.83      5.57 o
  -4   0  16       83.49       77.59      8.56 o
  -2   0  16      659.42      673.25     13.01 o
   0   0  16       62.14       50.50      6.35 o
   2   0  16       52.63       62.92     10.98 o
   4   0  16        9.54        4.03      4.58 o
   6   0  16       13.27       14.75      6.48 o
 -12   1  16        2.90        5.18      2.22 o
 -11   1  16       94.91       95.55      4.36 o
 -10   1  16       23.16       25.24      2.89 o
  -9   1  16        3.03        1.73      1.47 o
  -8   1  16       92.74      102.38      4.21 o
  -7   1  16        0.11        1.35      1.11 o
  -6   1  16       19.06       19.74      1.83 o
  -5   1  16       27.21       28.63      2.13 o
  -4   1  16       24.34       22.75      2.00 o
  -3   1  16       85.82       81.86      3.29 o
  -2   1  16        0.00        1.18      1.02 o
  -1   1  16      361.80      361.55      7.45 o
   0   1  16       93.05       93.34      6.00 o
   1   1  16       68.12       70.95      7.90 o
   2   1  16      155.27      147.18     10.56 o
   3   1  16      188.05      198.19     14.00 o
   4   1  16       10.68       11.48      4.02 o
   5   1  16       31.53       34.04      6.23 o
   6   1  16        5.06        7.20      4.19 o
   7   1  16       24.81       14.02      7.17 o
 -12   2  16        2.80        6.72      2.23 o
 -11   2  16       74.36       82.44      4.78 o
 -10   2  16        5.58        5.21      1.68 o
  -9   2  16      129.42      130.53      4.54 o
  -8   2  16        5.65        6.96      1.63 o
  -7   2  16       28.50       28.56      2.20 o
  -6   2  16       46.94       39.16      3.33 o
  -5   2  16       29.37       26.13      2.47 o
  -4   2  16        0.00        0.09      1.02 o
  -3   2  16        6.96        4.91      1.17 o
  -2   2  16       40.56       35.07      2.72 o
  -1   2  16       24.80       26.16      2.38 o
   0   2  16       18.20       20.50      2.10 o
   1   2  16        1.19        1.69      1.30 o
   2   2  16       20.72       18.90      4.20 o
   3   2  16        4.00        4.95      2.98 o
   4   2  16        8.68        6.81      4.45 o
   5   2  16        0.21        2.39      3.04 o
   6   2  16       11.41        8.93      6.30 o
   7   2  16       11.86       26.47      8.57 o
   8   2  16        0.02        5.23      6.04 o
 -12   3  16        0.08        1.08      2.12 o
 -11   3  16        4.15        5.55      2.09 o
 -10   3  16        4.96        4.58      1.82 o
  -9   3  16      151.08      160.93      7.48 o
  -8   3  16       18.12       14.39      1.96 o
  -7   3  16        3.88        3.25      1.33 o
  -6   3  16        0.52        1.17      1.23 o
  -5   3  16        0.37        1.27      1.15 o
  -4   3  16       70.09       71.42      3.01 o
  -3   3  16      118.68      112.46      3.43 o
  -2   3  16       10.76        9.47      1.78 o
  -1   3  16      162.90      167.47      6.92 o
   0   3  16       35.18       28.85      2.53 o
   1   3  16      291.05      298.43      6.81 o
   2   3  16       71.78       75.26      4.88 o
   3   3  16       18.99       19.57      2.72 o
   4   3  16        8.70        2.62      3.42 o
   5   3  16       29.37       31.32      6.24 o
   6   3  16       11.50       16.36      6.63 o
   7   3  16       36.03       43.93     10.80 o
   8   3  16      151.55      150.74     17.35 o
   9   3  16       12.90       12.19      8.02 o
 -12   4  16       62.26       68.92      5.00 o
 -11   4  16       32.46       23.85      3.02 o
 -10   4  16        4.98        6.96      2.18 o
  -9   4  16       23.00       27.98      2.62 o
  -8   4  16       10.91        7.94      1.69 o
  -7   4  16        1.14        3.73      1.59 o
  -6   4  16       12.14       12.11      1.81 o
  -5   4  16       27.81       31.53      2.37 o
  -4   4  16       24.77       22.52      2.04 o
  -3   4  16        2.60        6.31      1.64 o
  -2   4  16       39.04       39.79      3.29 o
  -1   4  16       39.67       41.27      3.12 o
   0   4  16      332.41      344.27      7.74 o
   1   4  16        1.93        3.12      1.25 o
   2   4  16        0.03       -0.33      1.69 o
   3   4  16      111.14      111.82      8.04 o
   4   4  16        1.85        2.58      2.12 o
   5   4  16        1.21        4.53      2.45 o
   6   4  16      135.74      168.58      7.88 o
   7   4  16        0.39        0.22      4.94 o
   8   4  16       71.66       67.13     13.62 o
 -11   5  16       99.62       90.99      5.43 o
 -10   5  16        0.76        0.41      1.78 o
  -9   5  16       14.39       14.43      2.53 o
  -8   5  16      137.03      151.95      5.27 o
  -7   5  16       14.65       15.13      2.32 o
  -6   5  16        0.62        0.93      1.34 o
  -5   5  16       44.95       52.35      3.41 o
  -4   5  16       10.24        8.98      1.60 o
  -3   5  16        2.63        3.89      1.52 o
  -2   5  16        7.85        3.01      1.45 o
  -1   5  16        2.99        2.28      1.41 o
   0   5  16       99.65      106.19      4.21 o
   1   5  16       93.04      105.56      5.85 o
   2   5  16      100.78      118.43      6.93 o
   3   5  16        2.14        2.82      2.25 o
   4   5  16        0.37        1.53      2.59 o
   5   5  16        1.41        3.65      3.02 o
   6   5  16       48.24       53.66      5.88 o
   7   5  16       12.67       11.13      6.66 o
   8   5  16        0.12        2.23      5.16 o
 -11   6  16        7.67        6.16      2.45 o
 -10   6  16       59.21       59.24      5.38 o
  -9   6  16       75.59       78.32      5.23 o
  -8   6  16        3.93        3.35      1.82 o
  -7   6  16       24.79       23.18      2.49 o
  -6   6  16      207.55      217.42      6.42 o
  -5   6  16       35.91       35.37      2.72 o
  -4   6  16       12.45       10.09      2.02 o
  -3   6  16        0.74        1.64      1.41 o
  -2   6  16       16.25       17.32      2.36 o
  -1   6  16       29.34       28.90      2.54 o
   0   6  16        2.99        7.27      1.48 o
   1   6  16        7.37        6.07      2.39 o
   2   6  16       32.01       33.62      4.49 o
   3   6  16      102.44      113.53      9.46 o
   4   6  16       13.66       10.23      3.87 o
   5   6  16      205.63      225.12     21.01 o
   6   6  16       15.15       20.86      7.76 o
   7   6  16       23.73       13.14      7.03 o
   8   6  16       16.10       22.29      9.22 o
 -10   7  16       68.23       68.40      5.58 o
  -9   7  16       17.19       15.25      2.91 o
  -8   7  16        0.40        3.07      2.03 o
  -7   7  16        1.77        2.27      1.51 o
  -6   7  16        8.18        7.85      1.99 o
  -5   7  16      132.51      136.53      4.35 o
  -4   7  16      112.47      103.90      4.99 o
  -3   7  16       95.61      106.22      4.63 o
  -2   7  16       11.42       14.25      2.14 o
  -1   7  16        0.16        1.72      1.37 o
   0   7  16      181.44      188.16      8.28 o
   1   7  16       42.31       42.46      3.93 o
   2   7  16       74.81       67.20      8.04 o
   3   7  16        4.35        4.94      3.66 o
   4   7  16       17.08        7.91      6.08 o
   5   7  16        4.58        9.00      6.19 o
   6   7  16        1.50        6.08      6.52 o
   7   7  16      103.64      103.78     16.07 o
 -10   8  16       69.19       66.67      6.07 o
  -9   8  16        3.27        4.77      2.59 o
  -8   8  16       87.20       92.29      5.14 o
  -7   8  16      108.75      104.61      9.47 o
  -6   8  16       14.51       13.99      2.07 o
  -5   8  16        9.73       10.62      2.36 o
  -4   8  16       27.09       28.85      3.18 o
  -3   8  16       22.08       22.50      3.13 o
  -2   8  16       27.49       36.52      3.14 o
  -1   8  16        0.82        4.51      1.65 o
   0   8  16        0.13        2.31      1.94 o
   1   8  16        5.17        3.08      2.03 o
   2   8  16       48.92       55.95      6.16 o
   3   8  16       49.49       53.48     12.26 o
   4   8  16       81.58       80.17     14.50 o
   5   8  16      111.85      140.49     18.12 o
   6   8  16        2.09        1.54      5.45 o
  -9   9  16       78.57       86.48      8.50 o
  -8   9  16       18.22       19.33      3.31 o
  -7   9  16        0.08        3.04      1.87 o
  -6   9  16       73.18       72.66      4.13 o
  -5   9  16        6.43        7.55      2.37 o
  -4   9  16       50.21       48.73      4.84 o
  -3   9  16       80.06       84.27      4.78 o
  -2   9  16       85.53       90.25      5.88 o
  -1   9  16       11.62        9.21      2.01 o
   0   9  16       17.16       13.63      3.11 o
   1   9  16       68.85       80.36      6.73 o
   2   9  16       22.04       20.86      4.39 o
   3   9  16       32.14       29.83      9.59 o
   4   9  16        1.72        0.95      5.78 o
   5   9  16       37.43       49.67     12.26 o
   6   9  16       11.90       19.07      8.13 o
  -8  10  16      121.26      137.46      8.55 o
  -7  10  16       63.14       64.05      5.26 o
  -6  10  16       37.97       40.78      3.24 o
  -5  10  16       36.19       32.15      4.28 o
  -4  10  16       52.92       49.69      4.14 o
  -3  10  16       29.41       23.82      3.04 o
  -2  10  16       88.12       94.31      5.43 o
  -1  10  16       12.35        7.76      2.70 o
   0  10  16       64.54       58.27      5.58 o
   1  10  16        0.00        0.14      2.78 o
   2  10  16        3.01        7.58      3.61 o
   3  10  16       27.11       20.92      5.80 o
   4  10  16       55.16       63.58     13.62 o
   5  10  16      113.93       81.30     15.19 o
  -7  11  16       42.78       46.17      4.27 o
  -6  11  16        1.07        3.03      2.96 o
  -5  11  16       50.36       66.35     10.18 o
  -4  11  16       12.88       12.99      2.55 o
  -3  11  16       26.59       25.84      3.22 o
  -2  11  16       58.31       58.65      3.94 o
  -1  11  16       14.61       14.12      2.31 o
   0  11  16        0.00       -0.02      2.55 o
   1  11  16        2.31        0.53      3.07 o
   2  11  16        1.02        2.47      3.31 o
   3  11  16      111.84      123.03     11.42 o
  -5  12  16       92.94       96.24      7.07 o
  -4  12  16      122.64      127.48     16.52 o
  -3  12  16      129.90      154.00      6.77 o
  -2  12  16       81.40       82.67      5.06 o
  -1  12  16        1.18        2.99      2.04 o
   0  12  16       15.06       16.24      3.87 o
   1  12  16        7.36        4.20      3.64 o
   2  12  16       33.65       30.82      5.60 o
 -11   0  17       31.43       26.14      4.84 o
  -9   0  17        2.43        3.00      2.22 o
  -7   0  17       14.58        6.75      2.39 o
  -5   0  17      456.64      482.31     13.78 o
  -3   0  17       32.18       31.86      3.16 o
  -1   0  17      303.70      302.79     10.22 o
   1   0  17       71.84       88.11     12.67 o
   3   0  17       18.62       30.75      8.13 o
   5   0  17      151.24      135.88     15.85 o
 -11   1  17       32.21       33.46      3.02 o
 -10   1  17       34.65       35.61      3.15 o
  -9   1  17       74.13       81.71      3.90 o
  -8   1  17      128.78      132.80      5.06 o
  -7   1  17       37.77       39.29      2.77 o
  -6   1  17      123.56      127.64      4.51 o
  -5   1  17       80.53       76.99      3.25 o
  -4   1  17      149.73      156.78      4.43 o
  -3   1  17      559.31      570.26      8.61 o
  -2   1  17        5.51        6.42      1.56 o
  -1   1  17       11.89       18.38      2.94 o
   0   1  17      152.42      150.21      6.59 o
   1   1  17      117.20      123.76      6.37 o
   2   1  17       29.06       27.25      6.79 o
   3   1  17       45.01       51.02      7.46 o
   4   1  17       58.33       55.17      7.93 o
   5   1  17       22.86       20.11      5.29 o
   6   1  17       66.02       67.72     13.53 o
   7   1  17        7.29        3.59      5.82 o
 -11   2  17       91.81       97.51      5.39 o
 -10   2  17       16.00       15.53      2.27 o
  -9   2  17       20.02       21.55      2.33 o
  -8   2  17       11.60        9.94      1.86 o
  -7   2  17       61.54       61.29      3.77 o
  -6   2  17        7.18        6.96      1.65 o
  -5   2  17       15.01       11.75      1.74 o
  -4   2  17      156.56      164.97      5.48 o
  -3   2  17      185.43      181.69      5.24 o
  -2   2  17       34.16       36.83      2.86 o
  -1   2  17       25.60       31.33      2.77 o
   0   2  17      269.68      278.01      6.73 o
   1   2  17       32.01       29.70      3.40 o
   2   2  17        0.55        1.50      2.36 o
   3   2  17       12.75       10.14      3.36 o
   4   2  17       43.48       33.86      6.42 o
   5   2  17        0.06       -0.77      3.31 o
   6   2  17       20.16       26.69      8.97 o
   7   2  17        9.39       10.18      6.99 o
 -11   3  17       52.20       52.30      4.07 o
 -10   3  17        4.17        5.32      1.86 o
  -9   3  17       47.42       46.39      3.22 o
  -8   3  17        6.00        7.30      1.74 o
  -7   3  17       14.48        9.42      1.92 o
  -6   3  17        3.91        2.62      1.51 o
  -5   3  17        9.30        9.36      1.61 o
  -4   3  17        0.03        2.43      1.18 o
  -3   3  17      105.85      105.44      4.51 o
  -2   3  17      128.68      145.18      5.50 o
  -1   3  17       17.93       19.84      2.38 o
   0   3  17       15.68       18.19      2.16 o
   1   3  17       70.90       70.68      3.71 o
   2   3  17      228.07      247.25     11.49 o
   3   3  17        1.68        5.61      3.62 o
   4   3  17       15.24       10.92      4.41 o
   5   3  17      119.85       93.93     14.61 o
   6   3  17        3.61        5.23      5.78 o
   7   3  17       99.60       94.22     15.04 o
 -10   4  17      100.50      113.43      8.95 o
  -9   4  17        8.11        9.95      1.97 o
  -8   4  17       34.15       30.94      2.90 o
  -7   4  17       62.72       66.58      4.33 o
  -6   4  17       24.76       18.39      2.20 o
  -5   4  17       78.72       78.51      3.66 o
  -4   4  17        7.32        2.76      1.53 o
  -3   4  17      268.37      288.38      7.13 o
  -2   4  17        8.97        7.98      1.92 o
  -1   4  17       11.35       10.80      2.04 o
   0   4  17       13.55       12.71      2.17 o
   1   4  17       14.84       11.58      3.01 o
   2   4  17       33.08       34.71      4.32 o
   3   4  17       30.41       37.35      3.84 o
   4   4  17       12.11        7.10      2.37 o
   5   4  17        1.42        0.95      4.80 o
   6   4  17       45.99       56.52     12.67 o
   7   4  17       10.25        5.34      5.71 o
 -10   5  17       11.54        8.43      2.28 o
  -9   5  17        4.68        1.54      2.02 o
  -8   5  17       60.90       62.47      3.85 o
  -7   5  17       23.29       33.91      3.00 o
  -6   5  17        0.06        0.21      1.38 o
  -5   5  17       29.07       23.09      2.17 o
  -4   5  17       28.09       32.55      3.95 o
  -3   5  17      121.51      127.20      4.97 o
  -2   5  17      174.23      177.16      5.48 o
  -1   5  17        0.76        2.56      1.58 o
   0   5  17       74.65       79.04      3.69 o
   1   5  17       13.78       11.41      2.96 o
   2   5  17       33.52       34.25      4.34 o
   3   5  17      274.57      305.86     10.67 o
   4   5  17       82.97       94.16      7.11 o
   5   5  17        7.95       12.26      5.20 o
   6   5  17       15.62       14.60      4.37 o
   7   5  17       74.33       62.70     13.47 o
 -10   6  17        0.89        2.56      2.22 o
  -9   6  17       32.91       31.45      3.60 o
  -8   6  17       20.88       19.70      3.04 o
  -7   6  17        3.70        2.59      1.62 o
  -6   6  17        0.76        0.97      1.39 o
  -5   6  17      134.33      135.88      5.55 o
  -4   6  17        6.68        5.73      2.00 o
  -3   6  17       58.74       54.54      3.86 o
  -2   6  17        9.88        7.41      1.98 o
  -1   6  17       71.19       75.65      4.43 o
   0   6  17       68.70       72.11      6.51 o
   1   6  17       31.28       34.49      4.64 o
   2   6  17      253.96      273.73     10.55 o
   3   6  17        4.16        0.31      3.00 o
   4   6  17        9.94       10.85      3.68 o
   5   6  17      316.51      336.30     14.40 o
   6   6  17      341.06      358.03     20.28 o
  -9   7  17       66.07       73.64      8.15 o
  -8   7  17        9.63        7.63      2.36 o
  -7   7  17       60.88       58.78      4.25 o
  -6   7  17       48.37       46.49      2.99 o
  -5   7  17        3.00        2.14      1.73 o
  -4   7  17       38.33       32.25      3.31 o
  -3   7  17       50.41       48.86      3.71 o
  -2   7  17        2.29        3.21      1.79 o
  -1   7  17        0.04        2.76      1.57 o
   0   7  17       17.49       11.96      6.76 o
   1   7  17        0.18        1.80      2.54 o
   2   7  17       13.64        7.69      8.35 o
   3   7  17       32.55       36.92      7.69 o
   4   7  17       37.74       41.64      6.21 o
   5   7  17       73.58       69.68      8.90 o
   6   7  17       33.94       36.46      7.49 o
  -8   8  17       25.26       22.16      2.92 o
  -7   8  17        1.26        3.90      2.03 o
  -6   8  17        0.47        1.69      1.45 o
  -5   8  17       25.35       27.30      3.46 o
  -4   8  17        0.12       -0.25      1.79 o
  -3   8  17       19.10       18.07      2.80 o
  -2   8  17        2.68        4.58      1.88 o
  -1   8  17       50.67       47.53      3.23 o
   0   8  17       12.67       12.22      3.01 o
   1   8  17       17.48       16.56      3.93 o
   2   8  17        7.67        4.85      3.76 o
   3   8  17       58.25       49.56      9.28 o
   4   8  17       73.76       62.90     15.78 o
   5   8  17      344.82      410.48     16.94 o
  -7   9  17        0.00        1.48      1.81 o
  -6   9  17       28.53       31.92      4.01 o
  -5   9  17        2.45        2.63      1.84 o
  -4   9  17        3.64        6.27      2.14 o
  -3   9  17       92.97      102.54      5.60 o
  -2   9  17       14.07       16.60      2.57 o
  -1   9  17        1.32        1.05      1.51 o
   0   9  17       24.81       27.16      6.53 o
   1   9  17       10.22       11.55      3.37 o
   2   9  17        0.19       -1.57      3.00 o
   3   9  17       57.89       54.06      7.65 o
   4   9  17       26.83       21.19      7.89 o
  -6  10  17       67.20       85.84      6.33 o
  -5  10  17        1.59        4.55      2.43 o
  -4  10  17       63.63       67.91      7.49 o
  -3  10  17       19.60       18.88      3.35 o
  -2  10  17       18.10       16.60      3.12 o
  -1  10  17      146.99      174.40      8.47 o
   0  10  17        0.10        0.00      2.51 o
   1  10  17        4.67        3.41      2.66 o
   2  10  17        1.38        1.17      3.22 o
   3  10  17        0.00       -0.41      3.75 o
  -4  11  17       16.92       17.75      3.54 o
  -3  11  17        4.03        3.01      2.23 o
  -2  11  17       48.74       49.94      6.06 o
  -1  11  17        5.03        6.19      2.08 o
   0  11  17        0.80        1.57      2.66 o
 -10   0  18       10.69       10.65      2.96 o
  -8   0  18      314.94      333.84     11.29 o
  -6   0  18      176.49      187.32      9.55 o
  -4   0  18       13.65        9.69      2.61 o
  -2   0  18        0.21       -0.92      1.77 o
   0   0  18        8.98        8.21      3.20 o
   2   0  18        7.15       10.80      5.82 o
   4   0  18        8.91        5.56      5.82 o
   6   0  18       10.28       19.55      8.46 o
 -10   1  18        2.37        2.46      1.70 o
  -9   1  18      113.82      109.29      4.50 o
  -8   1  18       92.56       98.32      4.19 o
  -7   1  18      225.10      245.47      6.98 o
  -6   1  18        2.28        2.70      1.56 o
  -5   1  18       42.90       51.45      3.34 o
  -4   1  18       82.03       78.33      3.70 o
  -3   1  18      163.55      167.54      9.10 o
  -2   1  18       11.89       11.97      1.74 o
  -1   1  18       17.63       15.64      2.16 o
   0   1  18       26.59       28.85      3.18 o
   1   1  18        8.77        5.89      2.33 o
   2   1  18        7.58        7.34      2.75 o
   3   1  18       37.05       36.84      8.19 o
   4   1  18        4.76        2.45      4.25 o
   5   1  18       19.93       17.89      5.37 o
   6   1  18      147.55      147.23     17.46 o
 -10   2  18        0.91        3.82      1.84 o
  -9   2  18      235.58      252.44      7.40 o
  -8   2  18        2.05        3.79      1.80 o
  -7   2  18        0.25       -0.23      1.49 o
  -6   2  18      109.58      115.92      4.46 o
  -5   2  18       30.33       27.59      3.44 o
  -4   2  18        3.34        1.37      1.37 o
  -3   2  18      125.38      127.29      9.98 o
  -2   2  18        3.91        3.52      1.86 o
  -1   2  18       69.53       81.56      3.71 o
   0   2  18      101.41      103.95      7.52 o
   1   2  18        0.27       -1.36      1.80 o
   2   2  18      106.95       97.82      5.24 o
   3   2  18        3.55        3.67      3.74 o
   4   2  18       32.58       30.50      6.48 o
   5   2  18        8.98        8.74      4.89 o
   6   2  18       49.69       50.11     11.71 o
  -9   3  18        8.56        9.94      2.25 o
  -8   3  18        4.99        3.24      1.83 o
  -7   3  18       10.66        8.35      1.88 o
  -6   3  18       50.70       49.83      3.22 o
  -5   3  18       51.23       57.38      3.15 o
  -4   3  18       15.01       15.59      2.58 o
  -3   3  18        1.18       -0.49      1.48 o
  -2   3  18       19.45       18.21      2.46 o
  -1   3  18      131.41      150.41      5.35 o
   0   3  18      712.38      763.52     14.06 o
   1   3  18        6.20        3.07      1.49 o
   2   3  18        2.05        3.71      3.45 o
   3   3  18        1.20        0.36      3.17 o
   4   3  18        1.85        5.22      3.77 o
   5   3  18       96.66      102.24     15.56 o
   6   3  18        1.60        3.22      5.60 o
  -9   4  18      146.43      159.40      7.00 o
  -8   4  18       83.87       87.27      5.60 o
  -7   4  18       26.99       29.54      2.72 o
  -6   4  18        1.59        0.86      1.47 o
  -5   4  18        5.66        5.59      1.46 o
  -4   4  18       20.67       23.73      2.70 o
  -3   4  18       33.24       31.92      3.18 o
  -2   4  18       43.65       38.00      3.49 o
  -1   4  18      115.94      107.72      4.99 o
   0   4  18       21.82       19.95      4.03 o
   1   4  18       10.79        8.34      2.56 o
   2   4  18      191.86      190.47     10.69 o
   3   4  18       28.80       38.78      6.98 o
   4   4  18       39.83       34.99     10.03 o
   5   4  18       57.93       68.42     13.51 o
  -9   5  18       15.77       14.75      2.50 o
  -8   5  18        0.21        1.40      1.77 o
  -7   5  18        4.43        4.65      1.80 o
  -6   5  18       39.63       40.85      3.43 o
  -5   5  18       31.86       28.78      3.06 o
  -4   5  18       25.66       15.17      4.19 o
  -3   5  18        3.05        0.85      2.38 o
  -2   5  18       16.25       13.11      2.52 o
  -1   5  18      110.62      108.91      5.03 o
   0   5  18       24.96       33.50      5.58 o
   1   5  18      189.85      213.71     10.28 o
   2   5  18       22.04       17.08      4.06 o
   3   5  18      204.37      245.82      9.28 o
   4   5  18       51.79       61.16      5.09 o
   5   5  18        1.28       -4.21      4.80 o
  -8   6  18        7.84        4.89      1.94 o
  -7   6  18       20.19       19.69      2.41 o
  -6   6  18        0.04        3.28      1.47 o
  -5   6  18        1.78        0.53      1.74 o
  -4   6  18        0.31        1.95      1.76 o
  -3   6  18       38.75       46.04      3.70 o
  -2   6  18        9.23        8.66      2.44 o
  -1   6  18        8.99        5.52      1.93 o
   0   6  18        4.63        2.41      2.51 o
   1   6  18       10.05        6.56      2.89 o
   2   6  18      317.97      344.28     20.04 o
   3   6  18       23.22       25.17      4.72 o
   4   6  18       28.56       20.13      6.20 o
  -7   7  18        0.40        1.73      1.65 o
  -6   7  18       33.37       30.09      3.84 o
  -5   7  18       93.00       94.46      7.47 o
  -4   7  18        7.52       10.62      2.37 o
  -3   7  18       14.83       18.98      3.16 o
  -2   7  18      106.40      116.17      6.83 o
  -1   7  18       36.94       40.96      8.08 o
   0   7  18        7.42        5.81      3.09 o
   1   7  18       40.83       46.86      5.56 o
   2   7  18        3.15        9.50      3.64 o
   3   7  18       67.99       78.36      7.75 o
   4   7  18       10.07        6.27      4.74 o
  -6   8  18        0.06       -0.18      1.95 o
  -5   8  18       44.66       42.06      3.69 o
  -4   8  18        3.93        4.91      2.16 o
  -3   8  18        0.01       -0.51      1.71 o
  -2   8  18      125.58      128.65      5.33 o
  -1   8  18       14.04       12.90      3.13 o
   0   8  18        0.45        3.51      3.00 o
   1   8  18       64.84       55.15      6.24 o
   2   8  18        0.50        2.30      2.88 o
   3   8  18        5.19        3.46      2.67 o
  -5   9  18        4.17        0.18      1.83 o
  -4   9  18       33.54       29.55      3.58 o
  -3   9  18        0.03        1.37      1.97 o
  -2   9  18       12.47       13.78      2.42 o
  -1   9  18        1.34       -0.35      2.51 o
   0   9  18       21.68       21.92      3.63 o
   1   9  18        8.01       10.62      3.69 o
  -7   0  19        6.11        8.97      3.06 o
  -5   0  19      534.04      616.19     15.45 o
  -3   0  19      214.62      228.96     14.31 o
  -1   0  19       39.97       37.11      5.34 o
   1   0  19        0.83        3.43      2.60 o
   3   0  19        0.09        1.98      2.61 o
  -8   1  19       34.02       41.88      3.33 o
  -7   1  19       68.15       66.37      4.14 o
  -6   1  19      148.94      161.15      5.90 o
  -5   1  19       94.19       98.51      5.43 o
  -4   1  19      204.22      214.58      5.43 o
  -3   1  19       32.62       32.94      2.97 o
  -2   1  19       70.98       68.24      5.59 o
  -1   1  19       14.59       11.11      2.57 o
   0   1  19        2.17        3.85      1.98 o
   1   1  19        0.20        2.24      1.89 o
   2   1  19        4.59        1.71      2.28 o
   3   1  19       10.12        7.72      2.68 o
   4   1  19        9.04        6.82      4.47 o
  -8   2  19        3.68        1.17      1.62 o
  -7   2  19       23.95       21.66      2.61 o
  -6   2  19      115.82      121.78      4.95 o
  -5   2  19        7.86        7.05      1.77 o
  -4   2  19       67.96       76.37      4.53 o
  -3   2  19       37.30       44.91      4.33 o
  -2   2  19       86.48       87.97      5.65 o
  -1   2  19       38.71       32.23      5.28 o
   0   2  19        0.07        0.14      1.74 o
   1   2  19       36.55       29.78      5.10 o
   2   2  19        7.53        6.90      4.47 o
   3   2  19       21.93       19.45      5.88 o
   4   2  19        8.69       13.18      5.22 o
  -8   3  19        9.56        8.99      1.92 o
  -7   3  19       72.15       70.28      3.86 o
  -6   3  19       11.59        8.52      1.93 o
  -5   3  19       23.14       18.53      2.84 o
  -4   3  19       56.64       54.69      4.07 o
  -3   3  19      122.74      120.54      5.24 o
  -2   3  19       99.64      107.31      4.80 o
  -1   3  19       73.97       80.03      4.83 o
   0   3  19       61.02       59.44      5.92 o
   1   3  19        0.13        3.56      3.54 o
   2   3  19        2.55        3.11      3.74 o
   3   3  19      148.78      157.86     12.51 o
   4   3  19        9.57       11.07      5.02 o
  -7   4  19        7.93        9.80      2.01 o
  -6   4  19        4.74        3.58      1.65 o
  -5   4  19       11.95       12.74      2.36 o
  -4   4  19       15.62       15.69      3.34 o
  -3   4  19       16.26       14.94      2.53 o
  -2   4  19       14.30       13.72      2.38 o
  -1   4  19       39.64       46.99      3.59 o
   0   4  19       52.36       49.40      3.90 o
   1   4  19       85.48       98.35      5.62 o
   2   4  19       94.30      118.33     14.77 o
   3   4  19        0.48       -0.90      3.60 o
   4   4  19       19.56       19.00      8.24 o
  -7   5  19       83.49       92.67      4.31 o
  -6   5  19       12.10       10.78      2.48 o
  -5   5  19        4.64        5.21      1.95 o
  -4   5  19       54.82       52.52      4.17 o
  -3   5  19        1.42        1.27      1.87 o
  -2   5  19        0.46        1.17      1.95 o
  -1   5  19       52.43       54.35      3.69 o
   0   5  19       18.56       14.47      3.46 o
   1   5  19        4.18        3.09      2.63 o
   2   5  19        3.07        3.77      2.55 o
   3   5  19       33.63       20.24      8.60 o
  -6   6  19       77.31       80.94      4.74 o
  -5   6  19        2.80        3.37      2.11 o
  -4   6  19       39.46       43.44      3.54 o
  -3   6  19       39.20       38.65      3.55 o
  -2   6  19        3.82        5.32      2.12 o
  -1   6  19        0.04        3.17      2.85 o
   0   6  19      261.32      302.89     19.33 o
   1   6  19       81.70       89.87      6.65 o
   2   6  19        6.25        6.21      2.59 o
  -5   7  19       46.62       51.36      5.10 o
  -4   7  19       60.91       62.86      4.26 o
  -3   7  19       14.42       14.74      2.64 o
  -2   7  19        5.98        6.74      2.22 o
  -1   7  19      173.62      207.24      9.89 o
   0   7  19       49.38       60.09      5.90 o
   1   7  19       59.92       72.07      6.18 o
  -6   0  20        0.07       -1.00      1.93 o
  -4   0  20       58.93       56.70     10.62 o
  -2   0  20        0.71        3.88      2.83 o
   0   0  20        5.78        1.83      2.78 o
   2   0  20      158.26      167.27     19.13 o
  -6   1  20       19.58       20.09      2.49 o
  -5   1  20        5.07        5.04      1.71 o
  -4   1  20        1.93        3.13      1.97 o
  -3   1  20        2.13        1.03      2.00 o
  -2   1  20       11.22       10.53      2.65 o
  -1   1  20       15.08       13.23      2.72 o
   0   1  20        6.45        4.30      2.07 o
   1   1  20       15.94       19.52      3.05 o
   2   1  20        1.56        3.26      2.02 o
  -6   2  20        1.97        4.47      1.66 o
  -5   2  20       51.50       48.88      6.40 o
  -4   2  20      105.42      103.01      5.39 o
  -3   2  20       10.97        8.42      2.19 o
  -2   2  20        4.55        3.28      2.18 o
  -1   2  20       25.38       25.76      3.37 o
   0   2  20       71.11       78.97      4.77 o
   1   2  20        4.34        3.62      2.01 o
   2   2  20        1.47        1.48      3.76 o
  -5   3  20       98.53      109.53      5.49 o
  -4   3  20        6.65        6.10      2.05 o
  -3   3  20       13.41       11.36      2.41 o
  -2   3  20        2.67        5.55      1.93 o
  -1   3  20       18.48       26.39      3.49 o
   0   3  20        3.62        2.83      1.93 o
   1   3  20        1.95        5.76      4.20 o
  -4   4  20        1.27        4.39      2.02 o
  -3   4  20        0.32        3.28      1.83 o
  -2   4  20        1.36        5.20      1.89 o
  -1   4  20        1.13        0.09      1.63 o
   0   4  20       18.49       23.15      6.23 o
  -3   5  20      156.51      155.57      8.94 o
  -2   5  20       23.13       21.79      2.65 o
  -1   5  20      121.35      138.25      7.55 o
 
